# Supplementary material for: Crystal structure of poly[μ-aqua-bis(μ3-2-methylpropanoato-κ4 O:O,O′:O′)dipotassium]
Source: Acta Crystallogr E Crystallogr Commun. 2020 Sep 22;76(Pt 10):1669–74. doi: 10.1107/S2056989020012591 (PMC7534236; doi:10.1107/S2056989020012591)
Supplement: Supplementary file 1 [file e-76-01669-sup1.cif]

##############################################################################
#                                                                            #
# This CIF contains the data in a paper accepted for publication in          #
# Acta Crystallographica Section E. It conforms to the requirements of       #
# Notes for Authors for Acta Crystallographica Section E, and has been       #
# peer reviewed under the auspices of the IUCr Commission on Journals.       #
#                                                                            #
# Full details of the Crystallographic Information File format               #
# are given in the paper "The Crystallographic Information File (CIF):       #
# a New Standard Archive File for Crystallography" by S. R. Hall, F. H.      #
# Allen and I. D. Brown [Acta Cryst. (1991), A47, 655-685].                  #
#                                                                            #
# The current version of the core CIF dictionary is obtainable from          #
# ftp://ftp.iucr.org/pub/cif_core.dic.                                       #
#                                                                            #
# Software is freely available for graphical display of the structure(s)     #
# in this CIF. For information consult the CIF software page                 #
# http://www.iucr.org/resources/cif/software.                                #
#                                                                            #
# This file may be used for bona fide research purposes within the           #
# scientific community so long as proper attribution is given to the journal # 
# article from which it was obtained.                                        #
#                                                                            #
##############################################################################
data_global
_audit_creation_method     'Jana2006 Version : 25/10/2015'
_journal_date_recd_electronic     2020-05-15
_journal_date_accepted     2020-09-16
_journal_name_full     'Acta Crystallographica, Section E'
_journal_year     2020
_journal_volume     76
_journal_issue     10
_journal_page_first     1669
_journal_page_last     1674
_journal_paper_category     GM
_journal_paper_doi     10.1107/S2056989020012591
_journal_coeditor_code     DJ2009
_publ_contact_author_name     'Jan F\'abry'
_publ_contact_author_address
;            Jan F\'abry
             Institute of Physics Czech Acad. Sci.
             Na Slovance 2
      182 21 Praha 8
             Czech Republic
;
_publ_contact_author_email     fabry@fzu.cz
_publ_contact_author_fax     '(420)2 8689 0527'
_publ_contact_author_phone     '(420)2 6605 2695'
_publ_section_title
;\
Crystal structure of
poly[\m-aqua-bis(\m~3~-2-methylpropanoato-\
\k^4^<i>O</i>:<i>O</i),<i>O</i>':<i>O</i>')dipotassium]
;
_publ_section_title_footnote     .
loop_
    _publ_author_name
    _publ_author_address
    'F\'abry, Jan'
;Inst. of Physics of the Czech Academy of Sciences
 Na Slovance 2,
 182 21 Praha 8
 Czech Republic
;
    'Samolov\'a, Erika'
;Inst. of Physics of the Czech Academy of Sciences
 Na Slovance 2,
 182 21 Praha 8
 Czech Republic
;
_publ_section_synopsis
;\
The structure of
poly[bis(\m~4~-2-methylpropanoato-\h^2^-<i>O</i>-\h^3^-<i>O</i>')-\m~2~-\
aquadipotassium] (potassium isobutyrate hemihydrate) is reported. The
structure is composed of cation--oxygen bilayers, which are surrounded by
hydrophobic methylethyl chains on both sides. Stacking of these sandwiches
forms the structure. The potassium cations are situated in an irregular
coordination polyhedron composed of seven O atoms.
;
data_I
_chemical_name_systematic
;\
Poly[\m-aqua-bis(\m~3~-2-methylpropanoato-\
\k^4^<i>O</i>:<i>O</i),<i>O</i>':<i>O</i>')dipotassium]
;
_chemical_name_common
;
potassium isobutyrate monohydrate
;
_chemical_formula_moiety     'C8 H16 K2 O5'
_chemical_formula_sum     'C8 H16 K2 O5'
_chemical_formula_structural     ?
_chemical_formula_analytical     ?
_chemical_formula_iupac     '[K2 (C4 H7 O2)2 (H2 O)]'
_chemical_formula_weight     270.4
_chemical_melting_point     ?
_chemical_compound_source     ?
_chemical_absolute_configuration     .
_symmetry_cell_setting     monoclinic
_symmetry_space_group_name_H-M     'C 1 2/c 1'
_symmetry_space_group_name_Hall     '-C 2yc'
loop_
    _space_group_symop_id
    _space_group_symop_operation_xyz
    1 x,y,z
    2 -x,y,-z+1/2
    3 -x,-y,-z
    4 x,-y,z+1/2
    5 x+1/2,y+1/2,z
    6 -x+1/2,y+1/2,-z+1/2
    7 -x+1/2,-y+1/2,-z
    8 x+1/2,-y+1/2,z+1/2
_cell_length_a     11.9190(5)
_cell_length_b     4.5454(2)
_cell_length_c     24.3172(9)
_cell_angle_alpha     90
_cell_angle_beta     97.5170(10)
_cell_angle_gamma     90
_cell_volume     1306.10(9)
_cell_formula_units_Z     4
_cell_measurement_reflns_used     8438
_cell_measurement_theta_min     7.345
_cell_measurement_theta_max     72.20
_cell_measurement_temperature     240
_cell_special_details
;
There have been used diffractions with I/\s(I)>20
for the unit cell determination.
;
loop_
    _twin_individual_id
    _twin_individual_mass_fraction_refined
    _twin_individual_twin_matrix_11
    _twin_individual_twin_matrix_12
    _twin_individual_twin_matrix_13
    _twin_individual_twin_matrix_21
    _twin_individual_twin_matrix_22
    _twin_individual_twin_matrix_23
    _twin_individual_twin_matrix_31
    _twin_individual_twin_matrix_32
    _twin_individual_twin_matrix_33
    ? ? ? ? ? ? ? ? ? ? ?
_exptl_crystal_description     plate
_exptl_crystal_colour     'colourless'
_exptl_crystal_size_max     0.338
_exptl_crystal_size_mid     0.144
_exptl_crystal_size_min     0.044
_exptl_crystal_size_rad     ?
_exptl_crystal_density_diffrn     1.3751
_exptl_crystal_density_meas     ?
_exptl_crystal_density_method     ?
_exptl_crystal_F_000     568
loop_
    _exptl_crystal_face_index_h
    _exptl_crystal_face_index_k
    _exptl_crystal_face_index_l
    _exptl_crystal_face_perp_dist
    ? ? ? ?
_exptl_absorpt_coefficient_mu     6.447
_exptl_absorpt_correction_type     multi-scan
_exptl_absorpt_process_details
;
(<i>SADABS</i>; Bruker, 2017)
;
_exptl_absorpt_correction_T_min     0.2190
_exptl_absorpt_correction_T_max     0.7650
_exptl_special_details     ?
_diffrn_ambient_temperature     240
_diffrn_source     'I\mS  micro-focus sealed tube'
_diffrn_source_power     ?
_diffrn_source_voltage     ?
_diffrn_source_current     ?
_diffrn_radiation_type     'Cu K\a'
_diffrn_radiation_wavelength     1.54178
_diffrn_radiation_monochromator     'Helios Cu multilayer optic'
_diffrn_measurement_device_type
                                   'Bruker D8 VENTURE Kappa Duo PHOTON 100 CMOS'
_diffrn_measurement_device     ?
_diffrn_measurement_method     '\f and \w scans'
_diffrn_detector     'PHOTON 100 CMOS'
_diffrn_measurement_specimen_support     ?
_diffrn_detector_area_resol_mean     ?
_diffrn_reflns_number     10532
_diffrn_reflns_av_R_equivalents     0.0358
_diffrn_reflns_av_unetI/netI     0.0218
_diffrn_reflns_theta_min     7.35
_diffrn_reflns_theta_max     72.24
_diffrn_reflns_theta_full     72.24
_diffrn_measured_fraction_theta_max     0.99
_diffrn_measured_fraction_theta_full     0.99
_diffrn_reflns_limit_h_min     -14
_diffrn_reflns_limit_h_max     14
_diffrn_reflns_limit_k_min     -5
_diffrn_reflns_limit_k_max     5
_diffrn_reflns_limit_l_min     -30
_diffrn_reflns_limit_l_max     30
_diffrn_reflns_reduction_process     ?
_diffrn_standards_number     0
_diffrn_standards_interval_count     .
_diffrn_standards_interval_time     .
_diffrn_standards_decay_%     ?
loop_
    _diffrn_standard_refln_index_h
    _diffrn_standard_refln_index_k
    _diffrn_standard_refln_index_l
    ? ? ?
_diffrn_radiation_probe     x-ray
loop_
    _refln_index_h
    _refln_index_k
    _refln_index_l
    _refln_observed_status
    _refln_F_squared_meas
    _refln_F_squared_calc
    _refln_F_squared_sigma
    2 0 0 o 327.62 292.25 8.41
    4 0 0 o 1257.70 1315.60 30.17
    6 0 0 o 8243.73 8057.55 230.58
    8 0 0 o 141.98 110.91 4.20
    10 0 0 o 864.70 875.79 20.50
    12 0 0 o 141.24 136.34 6.44
    14 0 0 o 28.22 20.40 2.84
    5 1 0 o 201.91 169.39 4.81
    7 1 0 o 384.03 384.79 6.38
    9 1 0 o 1085.36 1156.76 16.27
    11 1 0 o 597.40 562.21 12.07
    13 1 0 o 205.98 193.14 5.39
    0 2 0 o 6985.53 6485.41 273.66
    6 2 0 o 1223.93 1106.57 14.85
    8 2 0 o 62.76 59.09 2.18
    10 2 0 o 324.42 267.79 7.24
    12 2 0 o 6.58 3.91 1.81
    1 3 0 o 72.70 38.63 2.39
    5 3 0 o 85.49 94.79 2.82
    7 3 0 o 61.06 26.76 2.41
    9 3 0 o 6.89 1.50 1.44
    11 3 0 o 21.26 15.05 2.02
    0 4 0 o 703.20 576.82 11.23
    2 4 0 o 472.55 458.55 6.64
    4 4 0 o 218.51 195.96 4.34
    6 4 0 o 235.00 218.03 4.81
    8 4 0 o 30.42 34.26 2.10
    10 4 0 o 268.27 259.88 8.86
    1 5 0 o 659.97 653.28 10.06
    3 5 0 o 421.44 415.09 6.81
    5 5 0 o 90.07 93.48 3.09
    -13 1 1 o 233.33 243.88 6.89
    -11 1 1 o 30.31 26.98 2.43
    -9 1 1 o 132.32 139.87 3.43
    -7 1 1 o 2177.41 2223.23 30.17
    -5 1 1 o 741.78 706.12 15.30
    -3 1 1 o 6883.94 6402.80 272.10
    -1 1 1 o 953.01 997.02 19.13
    3 1 1 o 9791.73 10274.70 235.10
    5 1 1 o 11.83 7.01 1.77
    7 1 1 o 37.53 37.24 1.46
    9 1 1 o 469.91 489.67 7.90
    11 1 1 o 18.45 17.12 2.00
    13 1 1 o 156.52 157.04 4.52
    -12 2 1 o 131.72 146.40 5.31
    -10 2 1 o 698.76 677.72 11.68
    -8 2 1 o 679.97 686.80 9.25
    -6 2 1 o 1975.77 2005.18 23.24
    -4 2 1 o 2450.76 2390.06 41.11
    -2 2 1 o 5504.13 5284.02 109.55
    0 2 1 o 10229.50 10754.60 215.48
    2 2 1 o 6596.61 6163.48 130.73
    4 2 1 o 2802.86 2780.84 46.70
    6 2 1 o 1810.57 1967.26 20.61
    8 2 1 o 111.75 118.50 2.86
    10 2 1 o 93.45 110.83 3.46
    12 2 1 o 384.36 395.49 10.65
    -11 3 1 o 236.09 242.14 5.61
    -9 3 1 o 155.88 143.58 4.28
    -7 3 1 o 1425.12 1452.66 20.11
    -5 3 1 o 53.72 50.09 2.26
    -3 3 1 o 4830.21 4832.42 45.39
    -1 3 1 o 646.69 662.29 7.69
    1 3 1 o 202.54 207.74 3.62
    3 3 1 o 8623.57 8979.97 95.67
    5 3 1 o 322.87 373.46 7.22
    7 3 1 o 302.55 315.69 5.64
    9 3 1 o 208.86 219.29 5.28
    11 3 1 o 7.40 9.36 1.46
    -10 4 1 o 153.56 153.67 6.37
    -8 4 1 o 300.25 295.35 7.16
    -6 4 1 o 562.52 558.57 8.86
    -4 4 1 o 556.76 568.50 8.23
    -2 4 1 o 367.70 359.17 5.59
    0 4 1 o 1482.05 1476.23 15.22
    2 4 1 o 702.13 737.35 8.92
    4 4 1 o 518.34 530.66 7.77
    6 4 1 o 275.68 280.76 5.49
    8 4 1 o 28.28 25.64 2.08
    10 4 1 o 32.18 24.11 2.53
    -5 5 1 o 12.01 11.03 1.38
    -3 5 1 o 273.17 279.45 4.96
    -1 5 1 o 28.11 21.49 1.75
    1 5 1 o 53.06 50.08 2.26
    3 5 1 o 159.87 159.46 3.87
    5 5 1 o 10.51 11.25 1.17
    -14 0 2 o 679.97 660.79 18.18
    -12 0 2 < 5.20 5.64 2.04
    -10 0 2 o 3182.76 3201.56 66.40
    -8 0 2 o 3319.15 3409.64 95.73
    -6 0 2 o 1937.36 2183.65 45.67
    -4 0 2 o 2159.73 2026.27 60.83
    2 0 2 o 1428.80 1395.60 34.03
    4 0 2 o 143.11 106.02 5.51
    6 0 2 o 6638.95 6760.75 151.89
    8 0 2 o 2148.25 2149.12 36.77
    10 0 2 o 74.90 59.22 4.22
    12 0 2 o 587.59 540.37 20.52
    14 0 2 o 26.53 26.81 2.43
    -13 1 2 o 464.71 463.53 10.71
    -11 1 2 o 2068.31 2015.12 33.66
    -9 1 2 o 867.41 862.65 13.80
    -7 1 2 o 742.85 676.56 12.75
    -5 1 2 o 2295.81 2074.89 38.39
    -3 1 2 o 11788.60 12857.50 493.38
    -1 1 2 o 758.52 779.84 12.71
    1 1 2 o 6788.17 6726.48 285.73
    3 1 2 o 7416.06 7189.69 295.83
    5 1 2 o 5795.58 5105.15 94.35
    7 1 2 o 6.97 5.53 0.97
    9 1 2 o 968.57 966.06 14.19
    11 1 2 o 104.97 85.58 3.43
    13 1 2 o 34.59 32.33 2.10
    -12 2 2 o 7.98 5.78 1.77
    -10 2 2 o 608.01 591.93 10.71
    -8 2 2 o 76.44 45.04 2.80
    -6 2 2 o 152.06 155.42 3.33
    -4 2 2 o 217.43 206.21 4.79
    -2 2 2 o 271.46 266.81 5.80
    0 2 2 o 9940.47 9156.57 210.18
    2 2 2 o 68.03 34.98 3.89
    4 2 2 o 391.64 401.40 8.16
    6 2 2 o 2466.08 2581.97 27.48
    8 2 2 o 23.42 27.62 1.65
    10 2 2 o 106.96 115.41 3.66
    12 2 2 o 92.07 84.33 4.81
    -11 3 2 o 12.01 8.48 1.40
    -9 3 2 o 8.58 9.68 1.50
    -7 3 2 o 86.78 45.58 3.21
    -5 3 2 o 53.10 47.18 2.39
    -3 3 2 o 73.71 85.98 2.73
    -1 3 2 o 157.18 132.49 3.15
    1 3 2 o 94.33 90.82 2.34
    3 3 2 < -0.58 10.76 2.34
    5 3 2 o 193.35 170.23 4.22
    7 3 2 o 55.38 54.05 2.51
    9 3 2 o 6.33 1.88 1.38
    11 3 2 o 8.80 5.16 1.48
    -10 4 2 o 312.77 322.03 10.39
    -8 4 2 o 6.23 1.85 1.28
    -6 4 2 o 4.69 2.31 1.30
    -4 4 2 o 395.22 396.86 7.10
    -2 4 2 o 32.39 28.71 1.73
    0 4 2 o 501.77 464.39 6.27
    2 4 2 o 616.54 641.67 7.92
    4 4 2 o 97.38 100.77 3.00
    6 4 2 o 311.83 300.90 6.00
    8 4 2 o 94.54 100.46 3.56
    10 4 2 o 22.72 24.62 2.14
    -5 5 2 o 9.28 7.45 1.23
    -3 5 2 o 282.93 283.38 4.85
    -1 5 2 o 422.94 431.43 6.95
    1 5 2 o 199.24 207.69 3.89
    3 5 2 o 278.27 283.76 5.12
    5 5 2 o 420.02 412.27 7.63
    -13 1 3 o 337.58 303.22 9.52
    -11 1 3 o 845.88 791.88 15.10
    -9 1 3 o 7.14 8.51 1.07
    -7 1 3 o 2738.80 2756.97 39.32
    -5 1 3 o 333.20 354.82 6.46
    -3 1 3 o 707.19 786.90 15.28
    -1 1 3 o 2304.24 2151.81 45.94
    1 1 3 o 4687.79 4657.84 118.89
    3 1 3 o 4139.53 4196.06 119.18
    5 1 3 o 1267.63 1004.47 20.57
    7 1 3 o 558.36 536.14 8.62
    9 1 3 o 879.18 936.56 12.17
    11 1 3 o 138.63 144.89 3.66
    13 1 3 o 57.87 48.13 2.32
    -12 2 3 o 7.32 5.96 1.67
    -10 2 3 o 1485.60 1466.04 24.66
    -8 2 3 o 2851.76 2982.60 35.70
    -6 2 3 o 1069.94 941.83 12.98
    -4 2 3 o 478.73 535.24 7.47
    -2 2 3 o 314.11 332.74 5.51
    0 2 3 o 3580.28 3505.73 58.86
    2 2 3 o 3838.33 3665.65 63.03
    4 2 3 o 90.36 104.29 3.43
    6 2 3 o 1618.19 1573.37 18.10
    8 2 3 o 2570.95 2596.38 31.05
    10 2 3 o 12.85 13.42 1.67
    12 2 3 o 400.83 400.31 9.65
    -11 3 3 o 565.60 604.04 11.25
    -9 3 3 < 2.39 1.69 1.28
    -7 3 3 o 2490.29 2542.48 34.92
    -5 3 3 o 148.46 177.32 3.52
    -3 3 3 o 208.14 214.13 3.64
    -1 3 3 o 1863.14 1888.07 19.54
    1 3 3 o 94.02 91.54 2.45
    3 3 3 o 4041.85 4307.60 41.58
    5 3 3 o 890.80 934.62 12.22
    7 3 3 o 268.87 258.30 5.22
    9 3 3 o 760.35 780.58 13.04
    11 3 3 o 464.83 490.67 10.43
    -10 4 3 o 325.61 354.72 9.71
    -8 4 3 o 571.15 574.69 11.56
    -6 4 3 o 289.10 288.45 6.52
    -4 4 3 o 247.21 246.71 5.26
    -2 4 3 < 2.04 1.90 0.90
    0 4 3 o 405.85 416.51 5.22
    2 4 3 o 670.34 711.00 8.68
    4 4 3 o 69.39 66.63 4.09
    6 4 3 o 189.28 197.85 4.38
    8 4 3 o 687.80 678.90 12.30
    -5 5 3 o 9.21 8.28 1.27
    -3 5 3 o 39.11 35.47 1.93
    -1 5 3 o 5.84 1.26 1.21
    1 5 3 < 2.20 0.73 0.88
    3 5 3 o 51.08 42.44 2.14
    5 5 3 o 42.78 25.98 2.04
    -14 0 4 o 1171.04 1184.38 29.86
    -12 0 4 o 19.08 25.19 2.78
    -10 0 4 o 5308.06 5105.22 123.04
    -8 0 4 o 2534.88 2489.10 73.85
    -6 0 4 o 423.72 432.49 14.05
    -2 0 4 o 1578.72 1484.50 36.34
    0 0 4 o 336.28 361.86 7.71
    4 0 4 o 10023.50 11574.00 400.16
    6 0 4 o 19463.20 20155.90 773.47
    8 0 4 o 2278.41 2242.23 35.89
    10 0 4 o 816.54 830.10 19.72
    12 0 4 o 1207.30 1200.92 31.14
    14 0 4 o 99.53 137.91 3.93
    -13 1 4 o 687.82 696.29 16.51
    -11 1 4 o 1778.24 1828.65 27.06
    -9 1 4 o 246.29 250.14 4.92
    -7 1 4 o 1238.60 1233.23 18.59
    -5 1 4 o 10131.30 10655.80 283.72
    -3 1 4 o 3305.43 3082.06 58.98
    -1 1 4 o 51.62 40.23 1.77
    1 1 4 o 2278.74 2211.10 37.51
    3 1 4 o 4826.88 4908.26 137.31
    5 1 4 o 8585.31 8322.74 139.23
    7 1 4 o 172.54 176.29 3.39
    9 1 4 o 1422.22 1398.77 18.08
    11 1 4 o 1245.96 1219.10 20.15
    13 1 4 < 1.95 2.96 1.54
    -12 2 4 o 10.74 11.59 1.79
    -10 2 4 o 102.95 104.45 3.56
    -8 2 4 o 992.23 992.76 15.42
    -6 2 4 < -0.02 0.31 0.80
    -4 2 4 o 341.05 354.76 6.64
    -2 2 4 o 267.64 261.11 4.55
    0 2 4 o 1678.42 1544.31 31.30
    2 2 4 o 145.27 154.19 3.56
    4 2 4 o 507.48 478.65 11.33
    6 2 4 o 1030.93 1133.62 11.91
    8 2 4 o 443.73 448.80 6.77
    10 2 4 o 126.64 122.75 4.22
    12 2 4 o 311.56 293.71 7.18
    -11 3 4 o 12.07 8.00 1.73
    -9 3 4 o 43.99 37.15 2.65
    -7 3 4 o 210.20 189.23 5.00
    -5 3 4 o 28.69 27.11 2.12
    -3 3 4 o 219.96 238.69 3.68
    -1 3 4 o 506.74 534.93 6.44
    1 3 4 o 48.62 54.46 1.75
    3 3 4 o 4.89 4.70 0.93
    5 3 4 o 146.81 153.43 3.62
    7 3 4 o 9.32 5.86 1.40
    9 3 4 o 7.38 2.90 1.60
    11 3 4 o 5.55 5.97 1.54
    -10 4 4 o 197.94 186.99 5.86
    -8 4 4 o 224.47 203.40 5.96
    -6 4 4 o 52.48 52.11 2.67
    -4 4 4 o 777.52 795.88 11.35
    -2 4 4 o 22.66 17.15 1.46
    0 4 4 o 53.45 52.82 1.87
    2 4 4 o 479.60 467.20 6.50
    4 4 4 < -0.29 1.02 1.01
    6 4 4 o 105.05 104.51 3.09
    8 4 4 o 433.12 423.26 8.56
    -5 5 4 o 233.06 224.01 5.12
    -3 5 4 o 14.03 10.97 1.25
    -1 5 4 o 235.82 245.26 4.83
    1 5 4 o 24.27 18.97 1.46
    3 5 4 o 97.03 90.28 2.65
    5 5 4 o 700.02 730.45 12.77
    -13 1 5 o 120.53 111.42 5.06
    -11 1 5 o 481.24 486.55 9.36
    -9 1 5 o 206.82 188.73 4.18
    -7 1 5 o 622.49 596.60 10.84
    -5 1 5 o 833.18 903.14 14.60
    -3 1 5 o 2325.67 2143.05 35.43
    -1 1 5 o 7572.79 7467.64 158.68
    1 1 5 o 436.02 408.16 9.60
    3 1 5 o 1153.91 1071.93 24.43
    5 1 5 o 4228.54 4388.85 60.26
    7 1 5 o 8.12 5.87 0.90
    9 1 5 o 403.02 384.38 8.92
    11 1 5 o 485.30 470.62 9.97
    13 1 5 o 30.75 30.66 2.14
    -12 2 5 o 21.18 15.10 2.92
    -10 2 5 o 1222.37 1263.32 19.66
    -8 2 5 o 2356.43 2337.33 35.25
    -6 2 5 o 3.21 3.33 0.88
    -4 2 5 o 353.64 393.66 6.46
    -2 2 5 o 7347.93 7179.77 146.67
    0 2 5 o 379.10 384.64 7.79
    2 2 5 o 2128.08 2269.95 30.83
    4 2 5 o 274.91 293.64 5.94
    6 2 5 o 1161.74 1241.15 13.55
    8 2 5 o 4018.11 4233.77 46.03
    10 2 5 o 32.45 33.97 2.57
    12 2 5 o 295.21 290.12 7.44
    -11 3 5 o 773.17 788.16 17.79
    -9 3 5 o 34.69 32.12 2.63
    -7 3 5 o 1966.56 1979.79 26.78
    -5 3 5 o 1259.92 1295.21 16.02
    -3 3 5 o 625.34 613.63 8.72
    -1 3 5 o 1308.76 1373.02 13.98
    1 3 5 o 434.19 436.69 5.88
    3 3 5 o 332.87 320.58 5.18
    5 3 5 o 1645.72 1672.25 21.80
    7 3 5 o 950.02 943.66 14.25
    9 3 5 o 1567.66 1612.24 24.33
    11 3 5 o 640.23 656.37 13.22
    -10 4 5 o 336.32 301.36 12.38
    -8 4 5 o 419.98 434.18 10.26
    -6 4 5 < 2.04 0.21 1.19
    -4 4 5 o 55.86 43.24 3.39
    -2 4 5 o 985.89 991.67 11.91
    0 4 5 o 13.00 11.39 1.25
    2 4 5 o 280.55 288.62 4.71
    4 4 5 o 215.60 214.40 4.03
    6 4 5 o 270.95 263.61 5.63
    8 4 5 o 820.80 837.18 13.55
    -5 5 5 o 8.23 3.27 1.27
    -3 5 5 o 84.09 85.72 2.74
    -1 5 5 o 40.55 37.63 2.90
    1 5 5 o 54.97 55.57 2.14
    3 5 5 o 14.33 11.42 1.34
    5 5 5 o 74.51 66.35 2.55
    -14 0 6 o 551.64 567.93 15.26
    -12 0 6 o 61.32 69.70 3.80
    -10 0 6 o 82.49 86.19 4.50
    -8 0 6 o 3957.88 4019.21 71.65
    -6 0 6 o 1626.41 1470.24 38.85
    -4 0 6 o 883.91 1025.30 26.38
    0 0 6 o 28.81 44.22 1.91
    2 0 6 o 2705.91 2518.22 62.91
    4 0 6 o 2212.17 2276.69 52.54
    6 0 6 o 6841.15 6557.16 137.56
    8 0 6 o 1940.91 1844.83 31.11
    10 0 6 o 1141.82 1182.74 23.65
    12 0 6 o 934.36 905.23 24.76
    -13 1 6 o 206.86 194.26 7.07
    -11 1 6 o 408.73 429.64 10.74
    -9 1 6 o 50.92 35.56 2.20
    -7 1 6 o 538.85 625.55 11.43
    -5 1 6 o 11688.70 11924.60 325.07
    -3 1 6 o 46.23 47.59 1.95
    -1 1 6 o 1798.85 1431.49 30.09
    3 1 6 o 2246.88 2245.53 45.98
    5 1 6 o 1941.92 1891.94 28.77
    7 1 6 o 558.73 571.76 6.97
    9 1 6 o 1101.24 1124.78 14.19
    11 1 6 o 1427.32 1413.84 24.06
    13 1 6 o 28.03 34.47 2.84
    -12 2 6 < 4.83 2.15 1.85
    -10 2 6 o 72.10 57.97 3.41
    -8 2 6 o 899.62 889.43 14.00
    -6 2 6 o 32.02 30.26 1.83
    -4 2 6 o 465.92 448.98 7.86
    -2 2 6 o 470.38 427.54 8.82
    0 2 6 o 2351.31 2284.86 39.34
    2 2 6 o 490.35 493.47 7.77
    4 2 6 o 1093.39 1079.42 13.98
    6 2 6 o 571.98 545.47 7.12
    8 2 6 o 456.98 441.15 6.54
    10 2 6 o 73.91 68.23 3.33
    12 2 6 o 260.23 261.60 6.50
    -11 3 6 < 2.92 1.64 1.48
    -9 3 6 o 29.30 35.99 2.43
    -7 3 6 o 101.36 102.54 3.33
    -5 3 6 o 6.38 2.30 1.21
    -3 3 6 o 76.40 62.39 2.86
    -1 3 6 o 245.65 236.09 4.38
    1 3 6 o 101.59 100.54 2.28
    3 3 6 o 6.48 4.58 1.01
    5 3 6 o 23.01 26.11 1.83
    7 3 6 < 3.78 1.46 1.42
    9 3 6 o 7.90 3.39 1.54
    11 3 6 o 20.09 20.30 1.83
    -10 4 6 o 68.61 78.55 4.65
    -8 4 6 o 236.54 240.91 7.30
    -6 4 6 o 69.76 77.48 3.11
    -4 4 6 o 480.85 446.82 9.34
    -2 4 6 o 86.48 86.60 2.67
    0 4 6 o 308.25 329.11 4.98
    2 4 6 o 384.51 397.57 5.49
    4 4 6 o 78.50 77.08 2.41
    6 4 6 o 38.93 30.76 2.22
    8 4 6 o 419.63 420.70 7.79
    -5 5 6 o 407.64 401.66 9.48
    -3 5 6 o 148.81 161.19 3.76
    -1 5 6 o 216.69 230.95 5.08
    1 5 6 o 305.99 302.26 5.18
    3 5 6 < 0.23 0.13 0.90
    5 5 6 o 450.71 479.37 8.68
    -13 1 7 o 11.87 10.72 2.12
    -11 1 7 o 69.16 66.70 4.01
    -9 1 7 o 460.52 447.88 7.18
    -7 1 7 o 83.37 104.56 2.59
    -5 1 7 o 3430.05 3067.06 45.80
    -3 1 7 o 6266.17 5465.38 143.32
    -1 1 7 o 3228.89 2905.29 58.51
    1 1 7 o 32.12 19.90 2.84
    3 1 7 o 267.49 265.03 6.29
    5 1 7 o 43.99 63.38 1.93
    7 1 7 o 510.59 527.26 6.66
    9 1 7 o 356.95 349.17 6.09
    11 1 7 o 266.87 261.08 6.33
    13 1 7 o 132.11 143.14 4.34
    -12 2 7 o 327.75 309.76 9.25
    -10 2 7 o 161.13 154.96 4.44
    -8 2 7 o 780.80 806.74 12.67
    -6 2 7 o 1969.54 1803.89 24.33
    -4 2 7 o 548.27 516.78 9.01
    -2 2 7 o 11704.50 11436.70 368.28
    0 2 7 o 1232.16 1305.28 21.61
    2 2 7 o 98.34 111.78 3.04
    4 2 7 o 2289.60 2348.40 27.64
    6 2 7 o 247.60 254.69 3.93
    8 2 7 o 1536.15 1581.13 17.05
    10 2 7 o 137.85 121.21 4.24
    12 2 7 o 89.27 93.44 3.48
    -11 3 7 o 483.90 513.08 10.47
    -9 3 7 o 32.70 34.57 3.41
    -7 3 7 o 80.10 78.49 2.84
    -5 3 7 o 2736.15 2786.48 32.06
    -3 3 7 o 2740.03 2866.19 30.05
    -1 3 7 o 1013.49 1036.89 11.08
    1 3 7 o 2786.59 2826.90 27.52
    3 3 7 o 490.89 479.84 6.87
    5 3 7 o 1981.98 2035.69 22.95
    7 3 7 o 276.19 269.95 6.27
    9 3 7 o 428.95 447.37 7.81
    11 3 7 o 407.52 383.28 10.98
    -10 4 7 o 24.33 23.50 4.67
    -8 4 7 o 206.90 211.43 5.59
    -6 4 7 o 295.19 291.85 6.07
    -4 4 7 o 31.92 27.92 2.24
    -2 4 7 o 2321.39 2370.22 25.73
    0 4 7 o 92.79 90.22 2.47
    2 4 7 o 117.12 125.63 3.41
    4 4 7 o 711.55 695.98 9.46
    6 4 7 o 103.44 101.20 3.39
    8 4 7 o 432.42 416.23 8.93
    -5 5 7 o 115.99 111.38 4.46
    -3 5 7 o 106.96 103.03 2.90
    -1 5 7 o 92.32 101.07 3.31
    1 5 7 o 60.81 48.89 2.32
    3 5 7 o 5.24 3.09 1.09
    5 5 7 o 41.75 46.06 2.63
    -14 0 8 o 115.60 110.81 4.79
    -12 0 8 o 245.44 260.88 9.23
    -10 0 8 o 1227.16 1208.25 26.82
    -8 0 8 o 7727.13 7851.21 125.39
    -6 0 8 o 2363.30 2053.07 68.69
    -4 0 8 o 1389.28 1110.27 40.92
    2 0 8 o 2464.91 2315.30 71.65
    4 0 8 o 1519.74 1621.92 37.04
    6 0 8 o 806.95 771.27 15.79
    8 0 8 o 1707.44 1831.40 30.89
    10 0 8 o 569.92 565.86 13.72
    12 0 8 o 221.98 239.56 9.50
    -13 1 8 o 104.97 113.32 4.05
    -11 1 8 o 58.98 59.97 3.11
    -9 1 8 o 1361.14 1349.77 18.74
    -7 1 8 o 130.85 109.17 3.78
    -5 1 8 o 9838.24 8892.76 390.04
    -3 1 8 o 5194.03 5232.83 103.77
    -1 1 8 o 119.40 81.10 3.52
    3 1 8 o 8.70 5.56 1.38
    5 1 8 o 30.81 40.50 1.91
    7 1 8 o 1250.44 1302.61 14.74
    9 1 8 o 212.73 222.19 4.40
    11 1 8 o 598.26 576.73 12.94
    13 1 8 o 156.77 145.18 4.87
    -12 2 8 o 8.84 4.56 1.73
    -10 2 8 o 84.60 88.25 3.58
    -8 2 8 o 281.47 297.61 5.63
    -6 2 8 o 93.72 100.13 2.73
    -4 2 8 o 124.58 110.62 3.04
    -2 2 8 o 5026.23 4901.26 76.15
    0 2 8 o 845.45 817.11 14.25
    2 2 8 o 719.10 724.71 13.65
    4 2 8 o 848.21 875.02 10.61
    6 2 8 o 380.91 390.99 5.57
    8 2 8 o 5.02 3.43 1.05
    10 2 8 o 138.82 139.92 4.01
    12 2 8 o 32.94 34.30 2.53
    -11 3 8 o 13.24 11.07 2.18
    -9 3 8 o 12.32 19.00 1.87
    -7 3 8 o 60.81 61.09 2.69
    -5 3 8 o 10.61 1.04 1.27
    -3 3 8 o 125.36 101.25 3.29
    -1 3 8 o 85.08 74.12 2.32
    1 3 8 o 85.24 79.76 2.34
    3 3 8 o 332.37 358.92 6.03
    5 3 8 o 71.94 67.04 2.43
    7 3 8 o 5.94 4.43 1.13
    9 3 8 o 32.00 36.68 2.16
    11 3 8 o 26.53 34.18 2.57
    -8 4 8 o 84.09 86.18 3.29
    -6 4 8 o 241.74 239.54 5.37
    -4 4 8 o 59.62 66.32 2.80
    -2 4 8 o 572.62 568.55 8.33
    0 4 8 o 765.72 752.41 9.40
    2 4 8 o 305.10 313.77 5.53
    4 4 8 o 132.09 124.62 3.15
    6 4 8 o 10.65 10.64 1.28
    8 4 8 o 114.55 115.00 3.21
    -5 5 8 o 310.51 317.11 7.75
    -3 5 8 o 400.61 412.76 7.94
    -1 5 8 o 119.52 125.30 3.54
    1 5 8 o 566.36 567.74 9.21
    3 5 8 o 73.29 76.95 2.43
    -13 1 9 o 164.01 168.30 4.69
    -11 1 9 o 179.98 179.88 4.94
    -9 1 9 o 300.54 281.99 6.00
    -7 1 9 o 9.03 4.52 1.36
    -5 1 9 o 4880.96 4613.20 73.62
    -3 1 9 o 157.45 190.50 4.65
    -1 1 9 o 30.03 24.22 1.91
    1 1 9 o 6647.26 6495.81 186.63
    3 1 9 o 3022.12 2796.42 43.66
    5 1 9 o 116.21 132.31 2.53
    7 1 9 o 519.70 519.75 7.92
    9 1 9 < 1.79 4.22 1.05
    11 1 9 o 119.46 117.22 4.73
    13 1 9 o 52.42 58.83 2.74
    -12 2 9 o 715.11 685.88 15.34
    -10 2 9 o 99.35 96.03 3.97
    -8 2 9 o 328.42 323.71 6.40
    -6 2 9 o 2877.51 2990.67 33.40
    -4 2 9 o 1109.12 1040.80 12.28
    -2 2 9 o 9145.01 9270.30 162.63
    0 2 9 o 3048.26 3122.87 43.99
    2 2 9 o 3.17 3.88 0.86
    4 2 9 o 4506.43 4772.62 53.00
    6 2 9 o 10.53 12.47 1.19
    8 2 9 o 55.55 60.23 2.14
    10 2 9 o 325.96 340.44 6.83
    12 2 9 < 3.25 1.68 1.89
    -11 3 9 o 76.83 75.98 4.67
    -9 3 9 o 447.48 417.62 9.13
    -7 3 9 o 293.77 293.30 5.72
    -5 3 9 o 3329.67 3354.97 38.62
    -3 3 9 o 2429.85 2474.19 28.42
    -1 3 9 o 1094.17 1133.50 12.52
    1 3 9 o 2688.25 2709.49 28.32
    3 3 9 o 1414.14 1445.97 18.30
    5 3 9 o 385.68 391.51 6.17
    7 3 9 o 99.25 101.99 3.21
    9 3 9 o 41.87 45.62 2.26
    -8 4 9 o 73.69 65.55 3.06
    -6 4 9 o 847.04 831.20 14.54
    -4 4 9 o 132.17 124.52 4.07
    -2 4 9 o 1278.12 1265.97 18.84
    0 4 9 o 381.22 395.22 8.35
    2 4 9 o 37.98 35.42 1.79
    4 4 9 o 543.62 564.62 9.05
    6 4 9 o 8.97 7.54 1.32
    8 4 9 o 25.50 21.50 1.64
    -5 5 9 o 127.18 121.20 4.57
    -3 5 9 o 23.67 23.79 2.45
    -1 5 9 o 14.03 11.60 1.64
    1 5 9 o 52.63 51.91 2.53
    3 5 9 o 47.36 43.32 2.24
    -14 0 10 < 6.03 2.00 2.06
    -12 0 10 o 1223.11 1206.32 27.35
    -10 0 10 o 1001.32 1014.63 22.93
    -8 0 10 o 1513.65 1512.77 24.60
    -6 0 10 o 71.01 97.48 3.31
    -4 0 10 o 5.74 4.20 1.30
    -2 0 10 o 17068.90 18057.70 515.51
    0 0 10 o 9144.77 7750.63 365.13
    2 0 10 o 595.77 509.96 13.94
    4 0 10 o 5863.71 5558.08 105.25
    6 0 10 o 1609.16 1483.54 28.46
    8 0 10 < 4.83 3.74 1.81
    10 0 10 o 600.21 534.40 14.58
    12 0 10 o 7.69 10.48 2.20
    -13 1 10 o 747.19 732.35 14.23
    -11 1 10 o 13.76 19.22 2.06
    -9 1 10 o 1698.66 1659.63 23.24
    -7 1 10 o 7.92 11.87 1.40
    -5 1 10 o 1856.29 2051.20 29.10
    -3 1 10 o 3197.19 3168.91 45.84
    -1 1 10 o 1324.31 1242.69 23.07
    1 1 10 o 11294.10 11146.30 445.91
    3 1 10 o 704.64 663.41 13.04
    5 1 10 o 852.24 803.41 12.77
    7 1 10 o 1477.34 1494.12 20.71
    9 1 10 o 46.77 37.13 2.28
    11 1 10 o 16.55 14.37 2.12
    -12 2 10 o 60.58 52.03 3.39
    -10 2 10 o 759.92 757.78 14.46
    -8 2 10 o 621.87 608.88 10.98
    -6 2 10 o 93.06 77.03 2.73
    -4 2 10 o 258.81 245.28 4.26
    -2 2 10 o 4421.31 4395.55 51.87
    0 2 10 o 28.96 11.32 2.06
    2 2 10 o 23.24 27.20 1.52
    4 2 10 o 53.35 53.76 2.10
    6 2 10 o 458.97 463.42 6.27
    8 2 10 o 7.07 5.91 1.19
    10 2 10 o 95.50 88.88 3.48
    12 2 10 o 15.03 12.86 1.89
    -11 3 10 < 0.14 0.03 1.48
    -9 3 10 o 12.19 4.67 1.64
    -7 3 10 o 26.34 24.45 2.16
    -5 3 10 o 77.63 61.63 2.63
    -3 3 10 o 162.71 154.69 3.62
    -1 3 10 o 87.30 100.78 2.51
    1 3 10 o 16.76 12.64 1.89
    3 3 10 o 258.13 242.18 4.83
    5 3 10 o 101.71 110.07 2.92
    7 3 10 o 8.80 5.06 1.52
    9 3 10 o 10.18 11.20 1.50
    -8 4 10 o 20.96 17.76 2.22
    -6 4 10 o 315.84 286.48 6.93
    -4 4 10 o 12.03 13.98 1.81
    -2 4 10 o 435.14 410.48 6.40
    0 4 10 o 399.42 378.97 6.54
    2 4 10 o 53.06 49.49 2.32
    4 4 10 o 41.71 41.42 2.16
    6 4 10 o 297.23 318.48 5.61
    8 4 10 o 18.94 20.90 1.64
    -5 5 10 o 75.02 79.03 2.90
    -3 5 10 o 434.75 446.78 9.21
    -1 5 10 o 30.87 33.03 2.04
    1 5 10 o 329.29 323.71 6.15
    3 5 10 o 295.54 301.62 6.44
    -13 1 11 o 213.67 184.64 5.37
    -11 1 11 < 2.12 0.56 1.46
    -9 1 11 o 76.38 68.39 2.96
    -7 1 11 o 681.45 690.37 10.59
    -5 1 11 o 47.48 65.86 1.95
    -3 1 11 o 280.80 270.03 5.61
    -1 1 11 o 4.22 2.19 1.32
    1 1 11 o 2153.13 1943.03 29.80
    3 1 11 o 2073.66 1985.42 30.85
    5 1 11 o 163.70 164.54 3.23
    7 1 11 o 15.05 16.05 1.50
    9 1 11 o 509.05 507.30 10.41
    11 1 11 o 10.22 6.18 2.22
    -12 2 11 o 470.78 446.35 10.37
    -10 2 11 o 874.82 877.51 15.14
    -8 2 11 < 1.01 0.96 1.25
    -6 2 11 o 1575.10 1566.30 19.43
    -4 2 11 o 91.02 89.00 2.28
    -2 2 11 o 721.12 738.09 9.67
    0 2 11 o 2335.29 2369.44 25.40
    2 2 11 o 70.15 60.73 2.34
    4 2 11 o 1466.66 1456.12 17.81
    6 2 11 o 1203.37 1132.12 14.87
    8 2 11 o 250.28 245.10 5.00
    10 2 11 o 367.85 367.77 7.84
    -11 3 11 o 5.55 8.93 1.58
    -9 3 11 o 918.36 907.15 17.64
    -7 3 11 o 518.74 557.38 9.25
    -5 3 11 o 1203.16 1153.80 14.95
    -3 3 11 o 162.53 153.61 3.72
    -1 3 11 o 61.08 55.85 2.53
    1 3 11 o 1283.37 1313.43 15.81
    3 3 11 o 1797.18 1908.86 20.56
    5 3 11 o 290.79 276.56 5.43
    7 3 11 o 369.31 399.35 6.93
    9 3 11 o 658.91 632.59 13.92
    -8 4 11 < 1.75 5.75 1.36
    -6 4 11 o 523.24 518.62 10.71
    -4 4 11 o 29.00 30.48 2.16
    -2 4 11 o 136.92 139.44 3.58
    0 4 11 o 477.13 490.67 7.94
    2 4 11 o 33.01 36.40 1.95
    4 4 11 o 395.57 400.22 6.68
    6 4 11 o 236.95 239.62 4.59
    8 4 11 o 94.99 91.04 3.04
    -3 5 11 o 9.69 9.24 1.58
    -1 5 11 o 5.06 3.80 1.19
    1 5 11 o 58.03 54.32 2.30
    3 5 11 o 41.71 31.83 2.57
    -14 0 12 o 53.33 60.30 5.64
    -12 0 12 o 1019.74 989.43 23.16
    -10 0 12 o 2134.04 2195.82 45.16
    -8 0 12 o 87.98 106.12 3.56
    -6 0 12 o 230.74 264.14 5.90
    -4 0 12 o 9291.46 9005.56 212.46
    -2 0 12 o 6787.78 6701.60 135.18
    0 0 12 o 60.34 42.52 3.09
    2 0 12 o 3698.04 3699.48 61.28
    4 0 12 o 2940.62 3045.20 43.27
    6 0 12 o 4048.06 3956.05 74.38
    8 0 12 o 807.98 848.38 16.25
    10 0 12 o 480.05 458.73 13.47
    12 0 12 o 494.38 515.60 16.53
    -13 1 12 o 1037.84 1052.29 18.61
    -11 1 12 o 5.76 4.23 1.56
    -9 1 12 o 658.91 645.34 9.91
    -7 1 12 o 1435.47 1390.00 19.13
    -5 1 12 o 85.35 85.99 4.79
    -3 1 12 o 1470.55 1475.66 22.29
    -1 1 12 o 89.85 75.72 2.61
    1 1 12 o 605.93 712.40 9.11
    3 1 12 o 3238.92 3284.92 38.60
    5 1 12 o 2558.16 2604.35 28.93
    7 1 12 o 1937.25 1803.32 26.73
    9 1 12 o 640.52 629.58 10.49
    11 1 12 o 96.47 102.07 3.97
    -12 2 12 o 180.81 188.60 6.19
    -10 2 12 o 271.03 293.24 7.30
    -8 2 12 o 109.88 116.71 3.39
    -6 2 12 o 10.96 6.65 1.71
    -4 2 12 o 157.34 176.44 3.02
    -2 2 12 o 195.27 201.80 3.93
    0 2 12 o 75.37 64.81 2.39
    2 2 12 o 767.24 720.91 10.02
    4 2 12 o 514.72 578.92 7.79
    6 2 12 o 1099.74 1065.63 13.41
    8 2 12 o 11.11 10.31 1.56
    10 2 12 o 137.89 120.07 3.70
    -11 3 12 o 13.63 13.62 1.95
    -9 3 12 o 34.69 23.14 2.49
    -7 3 12 o 18.01 14.33 1.75
    -5 3 12 o 16.41 19.32 1.69
    -3 3 12 o 87.98 86.75 3.29
    -1 3 12 o 3.85 0.64 1.13
    1 3 12 < 2.65 0.56 1.27
    3 3 12 o 47.40 38.46 2.41
    5 3 12 < 0.70 0.07 1.50
    7 3 12 o 6.56 7.72 1.21
    9 3 12 o 9.34 8.07 1.58
    -8 4 12 o 11.91 11.44 1.97
    -6 4 12 o 183.13 177.51 4.96
    -4 4 12 o 17.69 19.23 1.85
    -2 4 12 < 1.85 2.54 1.09
    0 4 12 o 344.84 367.85 7.09
    2 4 12 o 49.95 48.41 2.39
    4 4 12 o 64.41 63.65 2.74
    6 4 12 o 477.30 508.35 7.81
    -3 5 12 o 335.60 344.29 7.53
    -1 5 12 < 1.48 2.38 1.30
    1 5 12 o 22.37 20.36 1.50
    -13 1 13 o 87.15 85.24 3.09
    -11 1 13 o 190.06 183.83 5.76
    -9 1 13 o 710.05 730.47 11.78
    -7 1 13 o 953.89 972.32 12.96
    -5 1 13 o 72.92 77.77 2.47
    -3 1 13 o 683.65 692.04 11.37
    -1 1 13 o 353.33 409.45 6.27
    1 1 13 o 86.07 119.32 2.82
    3 1 13 o 687.53 663.66 10.69
    5 1 13 o 1065.21 1104.39 14.21
    7 1 13 o 259.94 251.73 5.35
    9 1 13 o 608.21 637.00 11.39
    11 1 13 o 35.48 33.16 2.57
    -12 2 13 o 207.54 193.50 7.42
    -10 2 13 o 1233.31 1305.73 21.06
    -8 2 13 o 99.58 90.29 3.41
    -6 2 13 o 688.19 657.31 11.13
    -4 2 13 o 734.52 743.67 9.40
    -2 2 13 o 564.74 570.52 7.20
    0 2 13 o 2982.31 3123.11 31.14
    2 2 13 o 408.16 410.05 6.13
    4 2 13 o 405.91 401.44 6.70
    6 2 13 o 2937.29 2998.96 35.66
    8 2 13 o 426.05 477.86 7.75
    10 2 13 o 390.88 389.58 7.81
    -11 3 13 o 54.89 54.83 3.60
    -9 3 13 o 420.95 460.36 9.46
    -7 3 13 o 704.66 735.52 11.47
    -5 3 13 o 125.90 120.56 3.68
    -3 3 13 o 22.68 21.70 1.91
    -1 3 13 o 2020.48 2059.75 22.93
    1 3 13 o 485.34 495.51 7.82
    3 3 13 o 1806.44 1862.71 21.45
    5 3 13 o 383.91 389.20 6.70
    7 3 13 o 430.88 418.37 7.67
    9 3 13 o 939.02 944.64 18.26
    -8 4 13 o 15.71 12.48 1.95
    -6 4 13 o 59.31 58.10 3.00
    -4 4 13 o 195.37 184.84 4.73
    -2 4 13 o 67.89 78.53 2.76
    0 4 13 o 405.32 410.47 7.40
    2 4 13 o 150.78 141.96 3.91
    4 4 13 o 111.24 117.10 2.84
    6 4 13 o 577.65 561.59 9.28
    -1 5 13 o 36.09 33.52 2.37
    1 5 13 o 5.76 4.36 1.44
    -12 0 14 o 272.30 302.31 8.84
    -10 0 14 o 1329.37 1272.23 28.28
    -8 0 14 o 595.67 477.78 14.91
    -6 0 14 o 757.39 796.69 15.75
    -4 0 14 o 4383.37 4534.86 79.61
    -2 0 14 o 42.04 39.20 3.27
    0 0 14 o 68.42 70.40 4.01
    2 0 14 o 5968.65 5805.68 97.15
    4 0 14 o 1576.13 1530.00 28.11
    6 0 14 o 4897.09 4954.65 89.38
    8 0 14 o 438.84 450.36 10.39
    10 0 14 o 289.54 300.24 11.35
    12 0 14 o 402.11 450.92 13.02
    -13 1 14 o 532.31 534.72 10.71
    -11 1 14 o 6.00 4.81 1.60
    -9 1 14 o 12.79 16.02 1.77
    -7 1 14 o 2961.70 3020.89 35.82
    -5 1 14 o 643.59 693.20 9.01
    -3 1 14 o 193.56 186.00 4.01
    -1 1 14 o 2107.70 2082.77 27.87
    1 1 14 o 7.71 9.19 1.15
    3 1 14 o 3566.91 3635.50 40.66
    5 1 14 o 687.14 673.56 10.28
    7 1 14 o 962.57 942.60 13.92
    9 1 14 o 848.23 861.78 14.58
    11 1 14 o 174.78 176.08 5.24
    -12 2 14 o 68.03 71.03 4.91
    -10 2 14 o 44.71 38.57 2.73
    -8 2 14 o 225.56 205.42 6.03
    -6 2 14 o 34.47 28.28 2.59
    -4 2 14 o 1467.18 1509.62 16.97
    -2 2 14 o 4.83 2.65 1.07
    0 2 14 o 8.02 6.39 1.11
    2 2 14 o 1040.29 1074.19 12.52
    4 2 14 o 1017.33 1038.60 14.09
    6 2 14 o 33.77 27.66 1.99
    8 2 14 o 153.54 156.98 3.95
    10 2 14 o 72.27 72.42 2.73
    -11 3 14 o 9.93 8.92 2.92
    -9 3 14 o 27.99 32.32 2.82
    -7 3 14 o 6.00 1.61 1.54
    -5 3 14 o 6.27 1.07 1.36
    -3 3 14 o 41.79 39.64 2.18
    -1 3 14 o 11.52 6.19 1.44
    1 3 14 < 2.14 3.56 1.25
    3 3 14 o 68.48 76.17 2.80
    5 3 14 o 14.29 6.18 1.69
    7 3 14 o 18.86 15.08 1.65
    9 3 14 o 40.82 38.84 2.74
    -8 4 14 o 126.02 145.22 6.64
    -6 4 14 o 91.51 94.97 3.15
    -4 4 14 o 219.27 225.06 5.76
    -2 4 14 o 96.57 97.96 3.06
    0 4 14 o 261.92 263.67 5.57
    2 4 14 o 80.68 77.20 2.98
    4 4 14 o 48.14 47.43 2.04
    6 4 14 o 201.64 198.62 4.75
    -13 1 15 o 45.98 53.96 2.37
    -11 1 15 o 132.77 112.66 5.02
    -9 1 15 o 123.66 133.96 3.83
    -7 1 15 o 242.57 202.86 4.89
    -5 1 15 o 429.38 394.95 6.93
    -3 1 15 o 96.78 102.24 2.51
    -1 1 15 o 1882.32 1774.62 24.06
    1 1 15 o 7.53 5.80 1.09
    3 1 15 o 251.00 247.21 4.32
    5 1 15 o 628.32 640.93 9.28
    7 1 15 o 443.77 430.83 7.59
    9 1 15 o 254.78 238.57 5.84
    11 1 15 o 31.59 26.35 2.41
    -12 2 15 < 0.78 0.10 1.67
    -10 2 15 o 625.22 615.04 12.69
    -8 2 15 o 352.51 308.93 8.19
    -6 2 15 o 9.64 5.17 1.65
    -4 2 15 o 2703.20 2695.30 29.98
    -2 2 15 o 1447.47 1518.00 15.84
    0 2 15 o 705.63 677.15 8.92
    2 2 15 o 475.20 498.55 7.09
    4 2 15 o 62.78 68.90 2.73
    6 2 15 o 1028.58 1106.74 18.67
    8 2 15 o 248.96 248.24 5.22
    10 2 15 o 74.12 85.71 2.76
    -9 3 15 o 52.17 44.69 2.90
    -7 3 15 o 722.06 739.85 12.40
    -5 3 15 o 1789.62 1824.55 22.46
    -3 3 15 o 293.52 295.11 5.37
    -1 3 15 o 1737.15 1777.79 20.05
    1 3 15 o 4.11 4.83 1.32
    3 3 15 o 327.91 325.75 6.35
    5 3 15 o 421.87 422.76 7.24
    7 3 15 o 104.51 105.47 2.94
    -8 4 15 o 99.47 97.45 5.51
    -6 4 15 < 0.23 1.01 1.05
    -4 4 15 o 636.63 687.54 10.84
    -2 4 15 o 396.91 402.86 7.90
    0 4 15 o 275.32 281.17 6.15
    2 4 15 o 163.60 158.50 3.72
    4 4 15 < 1.17 1.94 1.05
    6 4 15 o 453.75 424.72 11.66
    -12 0 16 o 37.14 39.05 2.86
    -10 0 16 o 173.47 163.53 6.83
    -8 0 16 o 2682.80 2545.81 56.29
    -6 0 16 o 16.21 9.10 2.49
    -4 0 16 o 3632.17 3472.18 74.30
    -2 0 16 o 6735.73 6653.81 190.54
    0 0 16 o 35.82 29.96 2.73
    2 0 16 o 3982.29 4147.82 66.20
    4 0 16 o 723.36 723.69 15.90
    6 0 16 o 90.07 95.81 4.98
    8 0 16 o 695.41 692.63 17.62
    10 0 16 o 68.13 61.06 4.28
    -13 1 16 o 51.52 43.72 2.78
    -11 1 16 o 187.00 167.82 5.55
    -9 1 16 o 263.95 275.08 5.41
    -7 1 16 o 3160.98 3178.59 38.31
    -5 1 16 o 1466.70 1410.77 17.91
    -3 1 16 o 72.10 58.81 2.37
    -1 1 16 o 3997.42 4046.42 43.60
    1 1 16 o 820.59 856.08 10.10
    3 1 16 o 515.57 523.90 7.28
    5 1 16 o 138.79 132.86 3.43
    7 1 16 o 4.11 7.31 1.21
    9 1 16 o 329.56 322.59 6.79
    11 1 16 o 302.55 294.88 8.29
    -12 2 16 o 46.66 51.10 3.54
    -10 2 16 o 75.49 74.71 3.62
    -8 2 16 o 346.36 351.24 7.53
    -6 2 16 o 18.04 18.12 2.06
    -4 2 16 o 1357.81 1341.06 16.08
    -2 2 16 o 58.18 47.08 2.69
    0 2 16 o 38.66 27.38 2.14
    2 2 16 o 705.98 660.03 9.52
    4 2 16 o 16.23 12.50 1.58
    6 2 16 o 14.74 15.22 1.46
    8 2 16 o 187.41 167.05 4.94
    10 2 16 o 6.09 7.03 1.56
    -9 3 16 o 26.69 24.77 2.65
    -7 3 16 o 11.06 10.10 1.75
    -5 3 16 o 107.47 88.30 3.91
    -3 3 16 o 36.01 30.74 2.39
    -1 3 16 o 49.99 34.61 2.41
    1 3 16 o 83.91 85.49 3.64
    3 3 16 o 8.18 9.77 1.46
    5 3 16 o 11.31 8.79 1.42
    7 3 16 o 26.24 21.64 2.06
    -6 4 16 o 57.60 61.12 2.65
    -4 4 16 o 198.68 191.39 5.37
    -2 4 16 o 212.21 204.59 5.39
    0 4 16 o 35.66 30.12 2.20
    2 4 16 o 38.56 41.29 1.85
    4 4 16 o 58.82 61.04 2.00
    -11 1 17 o 109.53 105.21 3.93
    -9 1 17 o 68.13 74.72 3.11
    -7 1 17 o 315.22 311.21 5.86
    -5 1 17 o 2183.42 2248.70 28.03
    -3 1 17 o 65.13 65.26 2.36
    -1 1 17 o 1073.31 1146.37 14.09
    1 1 17 o 556.74 613.59 7.73
    3 1 17 o 22.42 28.66 1.79
    5 1 17 o 6.93 8.68 1.34
    7 1 17 o 56.64 51.97 3.25
    9 1 17 o 43.41 38.40 2.63
    -10 2 17 o 256.78 237.19 6.87
    -8 2 17 o 689.34 703.79 12.11
    -6 2 17 o 64.94 70.24 3.02
    -4 2 17 o 3837.32 3865.07 41.23
    -2 2 17 o 1255.62 1281.29 14.40
    0 2 17 < 1.99 0.37 1.03
    2 2 17 o 676.80 680.15 9.93
    4 2 17 o 483.24 496.37 8.12
    6 2 17 o 156.69 141.49 3.87
    8 2 17 o 138.10 131.63 3.76
    -9 3 17 o 15.24 12.35 1.89
    -7 3 17 o 548.10 562.47 10.14
    -5 3 17 o 1438.10 1483.73 23.36
    -3 3 17 o 173.90 159.35 4.13
    -1 3 17 o 963.76 983.87 15.96
    1 3 17 o 597.60 578.29 8.82
    3 3 17 o 12.54 13.83 1.75
    5 3 17 o 684.43 669.45 11.04
    7 3 17 o 4.13 3.45 1.17
    -6 4 17 o 22.07 19.20 1.64
    -4 4 17 o 752.44 720.84 13.59
    -2 4 17 o 249.99 238.37 6.66
    0 4 17 o 19.91 16.75 1.73
    2 4 17 o 191.40 182.00 3.85
    4 4 17 o 40.60 41.07 1.75
    -12 0 18 o 631.43 693.72 14.29
    -10 0 18 o 189.14 215.39 6.77
    -8 0 18 o 1685.93 1726.19 33.01
    -6 0 18 o 25.75 22.91 3.72
    -4 0 18 o 4410.84 4443.44 79.85
    -2 0 18 o 3014.37 2974.74 61.94
    0 0 18 o 4.55 0.78 1.42
    2 0 18 o 1517.91 1528.02 27.33
    4 0 18 o 374.96 367.29 11.48
    6 0 18 o 565.60 514.93 17.87
    8 0 18 o 948.77 894.31 25.91
    10 0 18 o 43.02 42.94 2.73
    -11 1 18 o 512.98 510.17 9.89
    -9 1 18 o 243.74 249.77 6.50
    -7 1 18 o 1597.74 1612.96 20.61
    -5 1 18 o 398.45 392.83 7.65
    -3 1 18 o 86.25 98.75 2.71
    -1 1 18 o 3659.27 3579.40 45.14
    1 1 18 o 657.53 636.15 9.89
    3 1 18 o 222.60 243.71 5.26
    5 1 18 o 376.38 380.02 7.34
    7 1 18 o 217.33 220.76 5.24
    9 1 18 o 41.01 36.75 2.00
    -10 2 18 o 67.25 67.14 3.50
    -8 2 18 o 142.66 130.81 4.42
    -6 2 18 o 16.45 14.07 1.97
    -4 2 18 o 67.52 63.78 2.59
    -2 2 18 o 416.22 439.49 6.64
    0 2 18 < 0.78 2.83 1.03
    2 2 18 o 207.71 211.33 4.18
    4 2 18 o 56.92 49.59 3.02
    6 2 18 < 2.67 2.06 1.09
    8 2 18 o 86.00 78.90 3.27
    -9 3 18 o 18.84 17.26 1.99
    -7 3 18 o 7.28 6.51 1.58
    -5 3 18 o 49.97 41.71 3.04
    -3 3 18 o 15.44 19.79 1.89
    -1 3 18 < 3.08 0.07 1.64
    1 3 18 o 79.63 62.27 3.37
    3 3 18 < 2.28 0.02 1.17
    5 3 18 o 22.46 18.36 1.99
    7 3 18 < 1.11 2.77 1.01
    -6 4 18 o 7.24 9.72 1.65
    -4 4 18 o 26.47 16.48 2.45
    -2 4 18 o 419.79 405.47 7.86
    0 4 18 < -0.51 0.13 0.93
    2 4 18 o 67.60 65.74 2.57
    4 4 18 o 146.81 172.00 4.61
    -11 1 19 o 108.01 106.34 3.11
    -9 1 19 o 81.48 75.99 3.62
    -7 1 19 o 114.01 117.35 3.56
    -5 1 19 o 401.25 366.68 6.77
    -3 1 19 o 358.26 350.25 8.00
    -1 1 19 o 45.47 37.57 2.06
    1 1 19 o 769.09 700.21 10.34
    3 1 19 o 187.49 201.18 4.87
    5 1 19 o 177.11 177.24 4.79
    7 1 19 o 159.40 158.80 4.59
    9 1 19 < 1.44 2.48 0.86
    -10 2 19 < 0.00 0.03 1.56
    -8 2 19 o 381.38 362.08 7.92
    -6 2 19 o 22.09 23.09 1.97
    -4 2 19 o 565.31 561.73 8.66
    -2 2 19 o 452.00 419.07 6.66
    0 2 19 o 229.43 230.75 4.69
    2 2 19 o 442.91 417.71 6.81
    4 2 19 o 964.75 972.89 20.38
    6 2 19 o 22.02 26.19 1.79
    8 2 19 o 94.35 109.15 3.80
    -9 3 19 o 148.69 155.12 5.18
    -7 3 19 o 74.36 68.03 3.00
    -5 3 19 o 484.93 455.01 8.45
    -3 3 19 o 15.26 13.30 1.85
    -1 3 19 o 226.90 216.86 5.53
    1 3 19 o 1238.23 1228.00 17.67
    3 3 19 o 68.42 72.03 2.74
    5 3 19 o 122.08 122.11 3.39
    -4 4 19 o 269.48 235.72 6.46
    -2 4 19 o 62.07 61.81 2.36
    0 4 19 o 106.12 113.21 2.96
    2 4 19 o 111.20 110.70 3.41
    -12 0 20 o 1041.48 1047.40 25.17
    -10 0 20 o 26.18 26.92 2.53
    -8 0 20 o 36.24 27.53 3.33
    -6 0 20 o 191.79 178.75 6.09
    -4 0 20 < 2.49 1.24 1.54
    -2 0 20 o 757.11 741.32 17.75
    0 0 20 o 421.54 433.33 10.08
    2 0 20 o 65.31 54.79 4.05
    4 0 20 o 3185.16 3151.44 66.32
    6 0 20 o 300.39 301.80 12.46
    8 0 20 o 334.96 308.24 10.82
    -11 1 20 o 259.88 264.83 5.66
    -9 1 20 o 227.61 228.91 5.64
    -7 1 20 < 2.65 0.97 1.60
    -5 1 20 o 24.95 24.76 2.00
    -3 1 20 o 787.36 815.19 10.94
    -1 1 20 o 645.09 641.59 9.46
    1 1 20 o 508.66 534.54 8.14
    3 1 20 o 1238.55 1250.12 18.71
    5 1 20 o 337.10 332.16 8.76
    7 1 20 o 561.32 550.56 10.59
    9 1 20 o 18.10 15.07 1.87
    -10 2 20 < 3.60 2.76 1.34
    -8 2 20 o 4.81 4.71 1.28
    -6 2 20 o 137.97 136.59 4.03
    -4 2 20 o 22.09 25.59 2.57
    -2 2 20 o 244.75 243.83 4.79
    0 2 20 o 87.03 86.48 2.82
    2 2 20 o 93.72 105.53 3.37
    4 2 20 o 88.45 83.47 3.29
    6 2 20 o 281.89 271.81 6.35
    8 2 20 o 102.91 88.31 4.24
    -7 3 20 o 20.89 22.39 1.97
    -5 3 20 o 21.39 15.87 1.99
    -3 3 20 < -1.32 0.14 1.28
    -1 3 20 < 4.07 8.55 1.42
    1 3 20 o 57.64 47.55 2.69
    3 3 20 o 24.33 20.21 1.73
    5 3 20 o 13.66 10.35 1.54
    -4 4 20 < -0.04 0.15 1.03
    -2 4 20 o 259.61 254.30 5.98
    0 4 20 o 4.96 5.86 0.90
    -11 1 21 o 47.22 32.63 2.53
    -9 1 21 o 225.95 223.91 5.24
    -7 1 21 o 48.49 48.81 3.11
    -5 1 21 o 20.42 18.59 2.06
    -3 1 21 o 491.09 513.74 7.98
    -1 1 21 o 16.92 18.80 1.56
    1 1 21 o 635.93 667.38 9.71
    3 1 21 o 264.39 272.88 6.00
    5 1 21 o 120.02 117.36 4.42
    7 1 21 o 142.21 141.60 4.34
    -10 2 21 o 200.18 202.80 6.07
    -8 2 21 o 161.25 140.72 5.59
    -6 2 21 o 393.74 371.76 7.55
    -4 2 21 o 96.96 109.49 3.21
    -2 2 21 o 353.60 343.70 6.05
    0 2 21 o 972.46 1049.25 13.76
    2 2 21 o 292.58 286.80 6.60
    4 2 21 o 666.25 667.07 13.12
    6 2 21 o 488.17 470.26 10.04
    -7 3 21 o 57.42 61.45 2.61
    -5 3 21 o 130.96 124.86 3.82
    -3 3 21 o 209.79 206.54 5.39
    -1 3 21 < 1.60 2.87 1.25
    1 3 21 o 998.89 1017.69 15.03
    3 3 21 o 230.18 230.44 5.26
    5 3 21 o 19.02 18.41 2.04
    -2 4 21 o 49.21 54.66 2.26
    -10 0 22 o 92.40 96.23 3.85
    -8 0 22 o 32.23 30.09 2.94
    -6 0 22 o 2025.93 2064.45 38.52
    -4 0 22 o 562.13 554.22 12.50
    -2 0 22 o 819.68 792.07 16.95
    0 0 22 o 1263.36 1258.47 32.62
    2 0 22 o 120.28 127.47 7.24
    4 0 22 o 1818.39 1758.37 45.72
    6 0 22 o 404.11 406.71 12.71
    8 0 22 o 74.22 69.59 3.99
    -9 1 22 o 293.44 303.95 6.11
    -7 1 22 o 624.13 607.35 11.87
    -5 1 22 o 135.05 118.32 3.76
    -3 1 22 o 951.24 929.00 14.77
    -1 1 22 o 6.60 6.26 1.28
    1 1 22 o 586.78 585.50 13.35
    3 1 22 o 990.19 1000.56 18.71
    5 1 22 o 301.22 285.89 8.39
    7 1 22 o 420.99 409.97 8.66
    -8 2 22 o 24.23 19.56 2.14
    -6 2 22 o 279.34 278.17 5.78
    -4 2 22 o 4.05 2.90 1.19
    -2 2 22 < 3.17 2.91 1.32
    0 2 22 o 154.94 142.55 4.09
    2 2 22 < 1.19 1.54 1.34
    4 2 22 o 329.60 318.12 7.63
    6 2 22 o 70.54 67.56 2.94
    -7 3 22 o 9.30 9.53 1.64
    -5 3 22 o 67.82 65.24 2.86
    -3 3 22 o 13.86 6.70 1.83
    -1 3 22 o 11.00 11.52 1.58
    1 3 22 o 49.05 49.90 2.10
    3 3 22 o 11.33 8.17 1.36
    -9 1 23 o 195.60 198.34 4.91
    -7 1 23 o 155.49 151.24 4.54
    -5 1 23 o 15.69 14.78 1.87
    -3 1 23 o 536.56 513.38 7.92
    -1 1 23 < 0.19 0.80 1.07
    1 1 23 o 332.78 332.39 7.14
    3 1 23 o 13.35 11.19 1.99
    5 1 23 o 14.48 13.51 1.95
    7 1 23 o 218.90 211.71 5.45
    -8 2 23 o 21.45 18.77 2.10
    -6 2 23 o 389.38 401.17 7.86
    -4 2 23 o 383.25 399.04 7.44
    -2 2 23 o 157.53 157.08 3.99
    0 2 23 o 389.17 390.81 6.91
    2 2 23 o 27.62 29.95 1.93
    4 2 23 o 393.43 375.41 7.81
    6 2 23 o 320.16 287.63 9.09
    -5 3 23 o 7.67 10.05 1.64
    -3 3 23 o 533.29 548.51 9.27
    -1 3 23 o 90.51 91.78 3.21
    1 3 23 o 244.91 234.59 4.96
    3 3 23 o 290.95 281.78 6.72
    -10 0 24 o 286.90 430.03 16.35
    -8 0 24 o 127.71 122.26 4.48
    -6 0 24 o 1790.56 1819.96 37.88
    -4 0 24 o 140.77 143.08 5.35
    -2 0 24 o 31.84 30.31 2.67
    0 0 24 o 680.11 660.09 19.19
    2 0 24 < 6.23 7.89 2.84
    4 0 24 o 151.81 140.58 8.76
    6 0 24 o 311.40 316.41 9.81
    -9 1 24 o 245.22 247.47 4.79
    -7 1 24 o 737.77 761.34 13.51
    -5 1 24 o 4.52 2.31 1.34
    -3 1 24 o 425.78 429.64 8.06
    -1 1 24 o 209.43 212.31 5.31
    1 1 24 o 31.73 27.22 2.41
    3 1 24 o 381.44 368.25 9.28
    5 1 24 o 77.76 73.38 2.94
    -8 2 24 o 27.91 36.34 1.99
    -6 2 24 o 218.50 220.28 4.75
    -4 2 24 o 139.97 140.91 3.85
    -2 2 24 o 6.56 7.53 1.28
    0 2 24 o 248.35 239.65 5.55
    2 2 24 < 1.28 1.54 1.09
    4 2 24 o 89.81 85.62 2.80
    -5 3 24 < -0.19 0.43 1.21
    -3 3 24 o 13.90 12.88 1.62
    -1 3 24 o 9.67 6.54 1.36
    1 3 24 < -0.14 0.33 0.95
    -9 1 25 o 86.85 83.83 3.06
    -7 1 25 o 213.32 201.40 4.98
    -5 1 25 < 2.98 5.18 1.27
    -3 1 25 o 70.93 70.10 2.84
    -1 1 25 o 107.68 102.88 3.93
    1 1 25 o 40.84 40.00 3.06
    3 1 25 o 64.78 64.33 2.96
    5 1 25 o 19.50 20.92 1.60
    -6 2 25 o 235.86 238.07 6.19
    -4 2 25 o 929.50 890.24 14.29
    -2 2 25 < 0.41 0.59 1.25
    0 2 25 o 113.74 91.45 4.32
    2 2 25 o 169.91 180.41 6.38
    4 2 25 o 30.48 21.76 2.34
    -3 3 25 o 652.06 655.24 13.24
    -1 3 25 o 148.73 147.86 4.77
    -8 0 26 o 40.10 42.83 3.78
    -6 0 26 o 625.06 614.73 15.03
    -4 0 26 o 483.16 476.58 11.17
    -2 0 26 o 416.12 437.19 11.58
    0 0 26 o 495.08 486.10 14.99
    2 0 26 o 358.02 339.26 16.31
    4 0 26 o 8.95 12.62 2.36
    -7 1 26 o 371.39 375.55 5.90
    -5 1 26 o 16.55 18.89 1.97
    -3 1 26 o 336.20 331.30 6.29
    -1 1 26 o 544.21 554.36 10.53
    1 1 26 o 20.17 26.40 2.22
    3 1 26 o 74.55 71.59 4.07
    5 1 26 o 65.60 70.92 3.97
    -6 2 26 o 171.66 176.22 5.53
    -4 2 26 o 32.18 31.37 2.24
    -2 2 26 < 2.74 5.42 1.19
    0 2 26 o 117.75 120.62 4.11
    2 2 26 o 9.97 9.16 1.71
    -7 1 27 o 69.30 63.35 2.90
    -5 1 27 o 39.34 43.74 1.81
    -3 1 27 o 114.26 116.23 3.29
    -1 1 27 o 183.89 180.31 5.31
    1 1 27 o 90.71 95.11 3.64
    3 1 27 o 90.96 95.71 4.63
    -4 2 27 o 300.56 300.63 7.82
    -2 2 27 o 17.40 21.49 1.91
    0 2 27 o 51.62 54.05 2.94
    2 2 27 o 242.52 282.67 14.40
    -6 0 28 < 0.25 0.55 1.52
    -4 0 28 o 263.21 257.75 9.03
    -2 0 28 o 248.16 246.63 8.86
    0 0 28 o 166.60 157.97 8.72
    2 0 28 o 223.83 243.12 12.46
    -5 1 28 o 66.49 76.63 2.69
    -3 1 28 o 15.86 13.65 1.75
    -1 1 28 o 258.67 264.23 6.21
    1 1 28 o 161.15 169.38 5.37
    -2 2 28 o 104.20 113.52 4.85
    -3 1 29 < -0.23 0.16 2.28
    -1 1 29 o 61.63 60.38 2.96
    -2 0 30 o 336.42 360.96 12.19
_refine_special_details
;
The reflections 2 2 0, 4 2 0, 5 1 7 and 3 3 0
were excluded from the refinement
because |I~obs~-I~calc~|>15\s(I~obs~).
;
_reflns_number_total     1269
_reflns_number_gt     1212
_reflns_threshold_expression     'I>3\s(I)'
_refine_ls_structure_factor_coef     Fsqd
_refine_ls_R_factor_all     0.0295
_refine_ls_R_factor_gt     0.0284
_refine_ls_wR_factor_gt     0.0812
_refine_ls_wR_factor_ref     0.0820
_refine_ls_goodness_of_fit_ref     2.48
_refine_ls_goodness_of_fit_gt     2.52
_refine_ls_restrained_S_all     ?
_refine_ls_restrained_S_gt     ?
_refine_ls_number_reflns     1269
_refine_ls_number_parameters     82
_refine_ls_number_restraints     9
_refine_ls_number_constraints     94
_refine_ls_hydrogen_treatment     mixed
_refine_ls_weighting_scheme     sigma
_refine_ls_weighting_details     'w=1/(\s^2^(I)+0.0004I^2^)'
_atom_sites_solution_primary     dual
_refine_ls_shift/su_max     0.0352
_refine_ls_shift/su_mean     0.0021
_refine_diff_density_max     0.19
_refine_diff_density_min     -0.22
_refine_ls_extinction_method     'none'
_refine_ls_extinction_coef     ?
_refine_ls_extinction_expression     ?
_refine_ls_abs_structure_details     ?
_refine_ls_abs_structure_Flack     ?
_refine_ls_abs_structure_Rogers     ?
loop_
    _atom_type_symbol
    _atom_type_scat_dispersion_real
    _atom_type_scat_dispersion_imag
    _atom_type_scat_source
    C 0.0181 0.0091 'International Tables Vol C tables 4.2.6.8 and 6.1.1.1'
    H 0.0000 0.0000 'International Tables Vol C tables 4.2.6.8 and 6.1.1.1'
    K 0.3868 1.0657 'International Tables Vol C tables 4.2.6.8 and 6.1.1.1'
    O 0.0492 0.0322 'International Tables Vol C tables 4.2.6.8 and 6.1.1.1'
_computing_data_collection
;
<i>Instrument Service</i> (Bruker, 2017)
;
_computing_cell_refinement
;
SAINT (Bruker, 2017)
;
_computing_data_reduction
;
SAINT (Bruker, 2017)
;
_computing_structure_solution
;
<i>SHELXT</i> (Sheldrick, 2015)
;
_computing_structure_refinement
;
<i>JANA2006</i> (Pet\<r\'i\<cek <i>et al.</i>, 2014)
;
_computing_molecular_graphics
;
DIAMOND  (Brandenburg, 2015)
;
_computing_publication_material
;
<i>JANA2006</i> (Pet\<r\'i\<cek <i>et al.</i>, 2014)
;
loop_
    _restr_distance_atom_site_label_1
    _restr_distance_site_symmetry_1
    _restr_distance_atom_site_label_2
    _restr_distance_site_symmetry_2
    _restr_distance_target
    _restr_distance_target_weight_param
    C1 . C2 . 1.54 0.001
    C1 . C2a . 1.54 0.001
    C2 . C3 . 1.5 0.001
    C2a . C3a . 1.5 0.001
    C2 . C4 . 1.5 0.001
    C2a . C4a . 1.5 0.001
loop_
    _restr_angle_atom_site_label_1
    _restr_angle_site_symmetry_1
    _restr_angle_atom_site_label_2
    _restr_angle_site_symmetry_2
    _restr_angle_atom_site_label_3
    _restr_angle_site_symmetry_3
    _restr_angle_target
    _restr_angle_target_weight_param
    H1o3 . O3 . H1o3 2_655 105 0.01
    C3 . C2 . C4 . 109.47 0.1
    C3a . C2a . C4a . 109.47 0.1
loop_
    _restr_torsion_atom_site_label_1
    _restr_torsion_site_symmetry_1
    _restr_torsion_atom_site_label_2
    _restr_torsion_site_symmetry_2
    _restr_torsion_atom_site_label_3
    _restr_torsion_site_symmetry_3
    _restr_torsion_atom_site_label_4
    _restr_torsion_site_symmetry_4
    _restr_torsion_angle_target
    _restr_torsion_weight_param
    ? ? ? ? ? ? ? ? ? ?
loop_
    _restr_equal_distance_atom_site_label_1
    _restr_equal_distance_site_symmetry_1
    _restr_equal_distance_atom_site_label_2
    _restr_equal_distance_site_symmetry_2
    _restr_equal_distance_class_class_id
    _restr_equal_distance_class_target_weight_param
    ? ? ? ? ? ?
loop_
    _restr_equal_angle_atom_site_label_1
    _restr_equal_angle_site_symmetry_1
    _restr_equal_angle_atom_site_label_2
    _restr_equal_angle_site_symmetry_2
    _restr_equal_angle_atom_site_label_3
    _restr_equal_angle_site_symmetry_3
    _restr_equal_angle_class_class_id
    _restr_equal_angle_class_target_weight_param
    ? ? ? ? ? ? ? ?
loop_
    _restr_equal_torsion_atom_site_label_1
    _restr_equal_torsion_site_symmetry_1
    _restr_equal_torsion_atom_site_label_2
    _restr_equal_torsion_site_symmetry_2
    _restr_equal_torsion_atom_site_label_3
    _restr_equal_torsion_site_symmetry_3
    _restr_equal_torsion_atom_site_label_4
    _restr_equal_torsion_site_symmetry_4
    _restr_equal_torsion_class_class_id
    _restr_equal_torsion_class_target_weight_param
    ? ? ? ? ? ? ? ? ? ?
loop_
    _atom_site_type_symbol
    _atom_site_label
    _atom_site_fract_x
    _atom_site_fract_y
    _atom_site_fract_z
    _atom_site_U_iso_or_equiv
    _atom_site_adp_type
    _atom_site_calc_flag
    _atom_site_refinement_flags
    _atom_site_occupancy
    _atom_site_site_symmetry_multiplicity
    _atom_site_disorder_assembly
    _atom_site_disorder_group
    K K1 0.65739(3) 0.08834(7) 0.292673(13) 0.03769(13) Uani d . 1 8 . .
    O O1 0.54092(11) -0.0749(2) 0.17459(5) 0.0474(4) Uani d . 1 8 . .
    O O2 0.71739(10) 0.0879(2) 0.18489(5) 0.0451(4) Uani d . 1 8 . .
    O O3 0.5 0.5048(4) 0.25 0.0442(5) Uani d . 1 4 . .
    H H1o3 0.521(2) 0.616(3) 0.2262(8) 0.0664 Uiso d . 1 8 . .
    C C1 0.62018(14) 0.0693(3) 0.15869(6) 0.0357(4) Uani d . 1 8 . .
    C C2 0.59779(18) 0.2545(5) 0.10542(7) 0.0445(6) Uani d . 0.801(3) 8 . .
    H H1c2 0.62015 0.458674 0.115969 0.0533 Uiso d . 0.801(3) 8 . .
    C C2a 0.5957(9) 0.124(2) 0.09573(13) 0.0445(6) Uani d . 0.199(3) 8 . .
    H H1c2a 0.590888 -0.055688 0.072613 0.0533 Uiso d . 0.199(3) 8 . .
    C C3 0.4752(2) 0.2726(12) 0.0811(2) 0.0828(14) Uani d . 0.801(3) 8 . .
    H H1c3 0.433861 0.380314 0.105886 0.1242 Uiso d . 0.801(3) 8 . .
    H H2c3 0.468892 0.371338 0.045975 0.1242 Uiso d . 0.801(3) 8 . .
    H H3c3 0.444536 0.077688 0.076086 0.1242 Uiso d . 0.801(3) 8 . .
    C C3a 0.4876(10) 0.297(4) 0.0912(13) 0.0828(14) Uani d . 0.199(3) 8 . .
    H H1c3a 0.442774 0.254928 0.056368 0.1242 Uiso d . 0.199(3) 8 . .
    H H2c3a 0.44613 0.243332 0.120994 0.1242 Uiso d . 0.199(3) 8 . .
    H H3c3a 0.504672 0.50346 0.093401 0.1242 Uiso d . 0.199(3) 8 . .
    C C4 0.6678(4) 0.1371(12) 0.06307(12) 0.1008(19) Uani d . 0.801(3) 8 . .
    H H1c4 0.743884 0.103888 0.080315 0.1512 Uiso d . 0.801(3) 8 . .
    H H2c4 0.635891 -0.044833 0.048302 0.1512 Uiso d . 0.801(3) 8 . .
    H H3c4 0.668259 0.277338 0.033579 0.1512 Uiso d . 0.801(3) 8 . .
    C C4a 0.6882(11) 0.314(4) 0.0786(7) 0.1008(19) Uani d . 0.199(3) 8 . .
    H H1c4a 0.669733 0.367954 0.040336 0.1512 Uiso d . 0.199(3) 8 . .
    H H2c4a 0.695838 0.487804 0.101114 0.1512 Uiso d . 0.199(3) 8 . .
    H H3c4a 0.758165 0.20639 0.083389 0.1512 Uiso d . 0.199(3) 8 . .
loop_
    _atom_site_aniso_label
    _atom_site_aniso_U_11
    _atom_site_aniso_U_22
    _atom_site_aniso_U_33
    _atom_site_aniso_U_12
    _atom_site_aniso_U_13
    _atom_site_aniso_U_23
    _atom_site_aniso_type_symbol
    K1 0.0335(2) 0.0384(2) 0.0413(2) 0.00132(11) 0.00537(14) 0.00039(11) K
    O1 0.0463(7) 0.0488(7) 0.0492(7) -0.0052(5) 0.0138(5) 0.0043(5) O
    O2 0.0387(6) 0.0496(6) 0.0457(7) 0.0038(5) 0.0002(5) 0.0011(4) O
    O3 0.0510(10) 0.0318(7) 0.0490(9) 0 0.0031(7) 0 O
    C1 0.0375(8) 0.0359(7) 0.0345(8) 0.0047(6) 0.0075(6) -0.0002(5) C
    C2 0.0494(10) 0.0422(12) 0.0417(10) 0.0012(11) 0.0056(8) 0.0081(9) C
    C2a 0.0494(10) 0.0422(12) 0.0417(10) 0.0012(11) 0.0056(8) 0.0081(9) C
    C3 0.0537(14) 0.127(3) 0.061(3) 0.0035(16) -0.0173(15) 0.0378(19) C
    C3a 0.0537(14) 0.127(3) 0.061(3) 0.0035(16) -0.0173(15) 0.0378(19) C
    C4 0.109(3) 0.155(5) 0.0460(19) 0.053(3) 0.038(2) 0.029(2) C
    C4a 0.109(3) 0.155(5) 0.0460(19) 0.053(3) 0.038(2) 0.029(2) C
loop_
    _geom_bond_atom_site_label_1
    _geom_bond_atom_site_label_2
    _geom_bond_site_symmetry_1
    _geom_bond_site_symmetry_2
    _geom_bond_distance
    _geom_bond_publ_flag
    K1 O1 . . 3.1113(13) yes
    K1 O1 . 2_655 2.6951(14) yes
    K1 O2 . . 2.8056(13) yes
    K1 O2 . 6_645 2.7360(12) yes
    K1 O2 . 6_655 2.7330(12) yes
    K1 O3 . 1_545 3.3351(13) yes
    K1 O3 . . 2.7693(12) yes
    O1 C1 . . 1.252(2) ?
    O2 C1 . . 1.2499(19) ?
    O3 H1o3 . . 0.83(2) ?
    O3 H1o3 . 2_655 0.83(2) ?
    C1 C2 . . 1.539(2) ?
    C1 C2a . . 1.541(4) ?
    C2 C3 . . 1.505(4) ?
    C2 C3a . . 1.328(13) ?
    C2 C4 . . 1.505(4) ?
    C2a H1c2a . . 0.99 ?
    C2a C4a . . 1.500(18) ?
    C3 H1c3 . . 0.96 ?
    C3 H2c3 . . 0.96 ?
    C3 H3c3 . . 0.96 ?
    C3a H1c3a . . 0.96 ?
    C3a H2c3a . . 0.96 ?
    C3a H3c3a . . 0.96 ?
    C4 H1c4 . . 0.96 ?
    C4 H2c4 . . 0.96 ?
    C4 H3c4 . . 0.96 ?
    C4a H1c4a . . 0.96 ?
    C4a H2c4a . . 0.96 ?
    C4a H3c4a . . 0.96 ?
loop_
    _geom_angle_atom_site_label_1
    _geom_angle_atom_site_label_2
    _geom_angle_atom_site_label_3
    _geom_angle_site_symmetry_1
    _geom_angle_site_symmetry_2
    _geom_angle_site_symmetry_3
    _geom_angle
    _geom_angle_publ_flag
    O1 K1 O1 . . 2_655 84.51(4) ?
    O1 K1 O2 . . . 43.54(3) ?
    O1 K1 O2 . . 6_645 98.72(3) ?
    O1 K1 O2 . . 6_655 123.27(4) ?
    O1 K1 O3 . . 1_545 50.08(2) ?
    O1 K1 O3 . . . 67.58(3) ?
    O1 K1 O2 2_655 . . 128.05(4) ?
    O1 K1 O2 2_655 . 6_645 100.88(4) ?
    O1 K1 O2 2_655 . 6_655 130.31(4) ?
    O1 K1 O3 2_655 . 1_545 52.67(3) ?
    O1 K1 O3 2_655 . . 73.84(3) ?
    O2 K1 O2 . . 6_645 89.24(4) ?
    O2 K1 O2 . . 6_655 89.30(4) ?
    O2 K1 O3 . . 1_545 84.87(2) ?
    O2 K1 O3 . . . 83.88(2) ?
    O2 K1 O2 6_645 . 6_655 112.43(4) ?
    O2 K1 O3 6_645 . 1_545 70.78(3) ?
    O2 K1 O3 6_645 . . 165.48(4) ?
    O2 K1 O3 6_655 . 1_545 173.34(3) ?
    O2 K1 O3 6_655 . . 80.35(4) ?
    O3 K1 O3 1_545 . . 95.81(3) ?
    K1 O1 K1 . . 2_655 87.96(4) ?
    K1 O2 K1 . . 6_645 90.76(4) ?
    K1 O2 K1 . . 6_655 90.70(4) ?
    K1 O2 K1 6_645 . 6_655 112.43(4) ?
    K1 O3 K1 . . 1_565 95.806(12) ?
    K1 O3 K1 . . 2_655 93.77(5) ?
    K1 O3 K1 . . 2_665 170.43(4) ?
    K1 O3 K1 1_565 . 2_655 170.43(4) ?
    K1 O3 K1 1_565 . 2_665 74.62(3) ?
    K1 O3 K1 2_655 . 2_665 95.806(12) ?
    H1o3 O3 H1o3 . . 2_655 105.0(16) ?
    O1 C1 O2 . . . 124.40(13) ?
    O1 C1 C2 . . . 119.45(14) ?
    O1 C1 C2a . . . 109.8(4) ?
    O2 C1 C2 . . . 116.04(14) ?
    O2 C1 C2a . . . 122.5(4) ?
    C1 C2 H1c2 . . . 106.47 ?
    C1 C2 C3 . . . 114.4(2) ?
    C1 C2 C4 . . . 109.3(2) ?
    H1c2 C2 C3 . . . 105.38 ?
    H1c2 C2 C4 . . . 110.8 ?
    C3 C2 C4 . . . 110.4(3) ?
    H1c2a C2a C3a . . . 113.92 ?
    H1c2a C2a C4a . . . 107.85 ?
    C3a C2a C4a . . . 109.5(12) ?
    C2 C3 H1c3 . . . 109.47 ?
    C2 C3 H2c3 . . . 109.47 ?
    C2 C3 H3c3 . . . 109.47 ?
    H1c3 C3 H2c3 . . . 109.47 ?
    H1c3 C3 H3c3 . . . 109.47 ?
    H2c3 C3 H3c3 . . . 109.47 ?
    C2a C3a H1c3a . . . 109.47 ?
    C2a C3a H2c3a . . . 109.47 ?
    C2a C3a H3c3a . . . 109.47 ?
    H1c3a C3a H2c3a . . . 109.47 ?
    H1c3a C3a H3c3a . . . 109.47 ?
    H2c3a C3a H3c3a . . . 109.47 ?
    C2 C4 H1c4 . . . 109.47 ?
    C2 C4 H2c4 . . . 109.47 ?
    C2 C4 H3c4 . . . 109.47 ?
    H1c4 C4 H2c4 . . . 109.47 ?
    H1c4 C4 H3c4 . . . 109.47 ?
    H2c4 C4 H3c4 . . . 109.47 ?
    H1c2 C4a C2a . . . 66.18 ?
    C2a C4a H1c4a . . . 109.47 ?
    C2a C4a H2c4a . . . 109.47 ?
    C2a C4a H3c4a . . . 109.47 ?
    H1c4a C4a H2c4a . . . 109.47 ?
    H1c4a C4a H3c4a . . . 109.47 ?
    H2c4a C4a H3c4a . . . 109.47 ?
loop_
    _geom_torsion_atom_site_label_1
    _geom_torsion_atom_site_label_2
    _geom_torsion_atom_site_label_3
    _geom_torsion_atom_site_label_4
    _geom_torsion_site_symmetry_1
    _geom_torsion_site_symmetry_2
    _geom_torsion_site_symmetry_3
    _geom_torsion_site_symmetry_4
    _geom_torsion
    _geom_torsion_publ_flag
    ? ? ? ? ? ? ? ? ? ?
loop_
    _geom_hbond_atom_site_label_D
    _geom_hbond_atom_site_label_H
    _geom_hbond_atom_site_label_A
    _geom_hbond_site_symmetry_D
    _geom_hbond_site_symmetry_H
    _geom_hbond_site_symmetry_A
    _geom_hbond_distance_DH
    _geom_hbond_distance_HA
    _geom_hbond_distance_DA
    _geom_hbond_angle_DHA
    _geom_hbond_publ_flag
    O3 H1O3 O1 . . 1_565 0.83(2) 1.921(18) 2.7358(17) 167(2) yes
    O3 H1O3 O1 . 2_655 2_665 0.83(2) 1.921(18) 2.7358(17) 167(2) yes
_iucr_refine_instructions_details
;
#m40
   26    0    0    1    0
 2.263104 0.000000 0.000000 0.000000 0.000000 0.000000      100000
 0.000000 0.000000 0.000000                                 000
 0.000000 0.000000 0.000000 0.000000 0.000000 0.000000      000000
 0.000000 0.000000 0.000000 0.000000 0.000000 0.000000      000000
K1        1  2     1.000000 0.657388 0.088341 0.292673
 0.033489 0.038396 0.041310 0.001322 0.005367 0.000389      0111111111
O1        3  2     1.000000 0.540917-0.074931 0.174588
 0.046262 0.048756 0.049207-0.005182 0.013850 0.004311      0111111111
O2        3  2     1.000000 0.717388 0.087939 0.184888
 0.038672 0.049613 0.045679 0.003827 0.000235 0.001094      0111111111
O3        3  2     0.500000 0.500000 0.504757 0.250000
 0.050967 0.031843 0.049028 0.000000 0.003129 0.000000      0010111010
H1o3      4  1     1.000000 0.520546 0.615740 0.226193
 0.066373 0.000000 0.000000 0.000000 0.000000 0.000000      0111000000
C1        2  2     1.000000 0.620182 0.069268 0.158695
 0.037462 0.035875 0.034472 0.004712 0.007459-0.000154      0111111111
C2        2  2     0.801386 0.597788 0.254523 0.105415
 0.049356 0.042202 0.041700 0.001188 0.005558 0.008073      0111111111
H1c2      4  1     0.801386 0.620150 0.458674 0.115969
 0.053345 0.000000 0.000000 0.000000 0.000000 0.000000      0000000000
C2a       2  2     0.198614 0.595703 0.124278 0.095733
 0.049356 0.042202 0.041700 0.001188 0.005558 0.008073      0111000000
H1c2a     4  1     0.198614 0.590888-0.055688 0.072613
 0.053345 0.000000 0.000000 0.000000 0.000000 0.000000      0000000000
C3        2  2     0.801386 0.475166 0.272603 0.081143
 0.053687 0.126814 0.061243 0.003463-0.017347 0.037775      0111111111
H1c3      4  1     0.801386 0.433861 0.380314 0.105886
 0.124182 0.000000 0.000000 0.000000 0.000000 0.000000      0000000000
H2c3      4  1     0.801386 0.468892 0.371338 0.045975
 0.124182 0.000000 0.000000 0.000000 0.000000 0.000000      0000000000
H3c3      4  1     0.801386 0.444536 0.077688 0.076086
 0.124182 0.000000 0.000000 0.000000 0.000000 0.000000      0000000000
C3a       2  2     0.198614 0.487578 0.297067 0.091217
 0.053687 0.126814 0.061243 0.003463-0.017347 0.037775      0111000000
H1c3a     4  1     0.198614 0.442774 0.254928 0.056368
 0.124182 0.000000 0.000000 0.000000 0.000000 0.000000      0000000000
H2c3a     4  1     0.198614 0.446130 0.243332 0.120994
 0.124182 0.000000 0.000000 0.000000 0.000000 0.000000      0000000000
H3c3a     4  1     0.198614 0.504672 0.503460 0.093401
 0.124182 0.000000 0.000000 0.000000 0.000000 0.000000      0000000000
C4        2  2     0.801386 0.667797 0.137092 0.063067
 0.108970 0.154971 0.046049 0.053054 0.038286 0.029192      1111111111
H1c4      4  1     0.801386 0.743884 0.103888 0.080315
 0.151249 0.000000 0.000000 0.000000 0.000000 0.000000      0000000000
H2c4      4  1     0.801386 0.635891-0.044833 0.048302
 0.151249 0.000000 0.000000 0.000000 0.000000 0.000000      0000000000
H3c4      4  1     0.801386 0.668259 0.277338 0.033579
 0.151249 0.000000 0.000000 0.000000 0.000000 0.000000      0000000000
C4a       2  2     0.198614 0.688181 0.313647 0.078601
 0.108970 0.154971 0.046049 0.053054 0.038286 0.029192      0111000000
H1c4a     4  1     0.198614 0.669733 0.367954 0.040336
 0.151249 0.000000 0.000000 0.000000 0.000000 0.000000      0000000000
H2c4a     4  1     0.198614 0.695838 0.487804 0.101114
 0.151249 0.000000 0.000000 0.000000 0.000000 0.000000      0000000000
H3c4a     4  1     0.198614 0.758165 0.206390 0.083389
 0.151249 0.000000 0.000000 0.000000 0.000000 0.000000      0000000000
----------------------------   s.u. block   ----------------------------
 0.006626 0.000000 0.000000 0.000000 0.000000 0.000000
 0.000000 0.000000 0.000000
 0.000000 0.000000 0.000000 0.000000 0.000000 0.000000
 0.000000 0.000000 0.000000 0.000000 0.000000 0.000000
K1                 0.000000 0.000026 0.000066 0.000013
 0.000235 0.000220 0.000234 0.000111 0.000141 0.000114
O1                 0.000000 0.000109 0.000241 0.000054
 0.000702 0.000651 0.000694 0.000477 0.000533 0.000479
O2                 0.000000 0.000102 0.000242 0.000051
 0.000643 0.000628 0.000651 0.000452 0.000493 0.000436
O3                 0.000000 0.000000 0.000357 0.000000
 0.000993 0.000672 0.000938 0.000000 0.000739 0.000000
H1o3               0.000000 0.002169 0.003214 0.000843
 0.000000 0.000000 0.000000 0.000000 0.000000 0.000000
C1                 0.000000 0.000136 0.000286 0.000057
 0.000818 0.000703 0.000767 0.000568 0.000610 0.000537
C2                 0.003176 0.000175 0.000492 0.000070
 0.001038 0.001243 0.001020 0.001148 0.000804 0.000939
H1c2               0.003176-0.100000-0.100000-0.100000
 0.000000 0.000000 0.000000 0.000000 0.000000 0.000000
C2a                0.003176 0.000860 0.002184 0.000135
 0.001038 0.001243 0.001020 0.001148 0.000804 0.000939
H1c2a              0.003176-0.100000-0.100000-0.100000
 0.000000 0.000000 0.000000 0.000000 0.000000 0.000000
C3                 0.003176 0.000238 0.001169 0.000209
 0.001438 0.002518 0.002800 0.001562 0.001479 0.001937
H1c3               0.003176-0.100000-0.100000-0.100000
 0.000000 0.000000 0.000000 0.000000 0.000000 0.000000
H2c3               0.003176-0.100000-0.100000-0.100000
 0.000000 0.000000 0.000000 0.000000 0.000000 0.000000
H3c3               0.003176-0.100000-0.100000-0.100000
 0.000000 0.000000 0.000000 0.000000 0.000000 0.000000
C3a                0.003176 0.001031 0.004483 0.001280
 0.001438 0.002518 0.002800 0.001562 0.001479 0.001937
H1c3a              0.003176-0.100000-0.100000-0.100000
 0.000000 0.000000 0.000000 0.000000 0.000000 0.000000
H2c3a              0.003176-0.100000-0.100000-0.100000
 0.000000 0.000000 0.000000 0.000000 0.000000 0.000000
H3c3a              0.003176-0.100000-0.100000-0.100000
 0.000000 0.000000 0.000000 0.000000 0.000000 0.000000
C4                 0.003176 0.000356 0.001183 0.000121
 0.002822 0.004524 0.001903 0.003069 0.001951 0.002093
H1c4               0.003176-0.100000-0.100000-0.100000
 0.000000 0.000000 0.000000 0.000000 0.000000 0.000000
H2c4               0.003176-0.100000-0.100000-0.100000
 0.000000 0.000000 0.000000 0.000000 0.000000 0.000000
H3c4               0.003176-0.100000-0.100000-0.100000
 0.000000 0.000000 0.000000 0.000000 0.000000 0.000000
C4a                0.003176 0.001118 0.003580 0.000660
 0.002822 0.004524 0.001903 0.003069 0.001951 0.002093
H1c4a              0.003176-0.100000-0.100000-0.100000
 0.000000 0.000000 0.000000 0.000000 0.000000 0.000000
H2c4a              0.003176-0.100000-0.100000-0.100000
 0.000000 0.000000 0.000000 0.000000 0.000000 0.000000
H3c4a              0.003176-0.100000-0.100000-0.100000
 0.000000 0.000000 0.000000 0.000000 0.000000 0.000000
--------------------------   Saved points   ----------------------------
    0
--------------------------   Fourier maxima   --------------------------
    1    1    1
max1      1  1     1.000000 0.123511 0.251670 0.519366      000  0  0  0
     0.15     0.11
max2      1  1     1.000000 0.069813-0.005661 0.279252      000  0  0  0
     0.10     0.10
max3      1  1     1.000000 0.719425 0.028400 0.562794      000  0  0  0
     0.16     0.10
max4      1  1     1.000000 0.158676 0.094083 0.590569      000  0  0  0
     0.16     0.10
max5      1  1     1.000000 0.934921 0.060318 0.719981      000  0  0  0
     0.10     0.09
max6      1  1     1.000000 0.231051 0.200855 0.412495      000  0  0  0
     0.12     0.07
max7      1  1     1.000000 0.522492 0.087237 0.432488      000  0  0  0
     0.19     0.07
max8      1  1     1.000000 0.109545 0.141427 0.607169      000  0  0  0
     0.12     0.07
max9      1  1     1.000000 0.592045 0.175085 0.409159      000  0  0  0
     0.15     0.07
max10     1  1     1.000000 0.210965 0.248818 0.679635      000  0  0  0
     0.11     0.06
max11     1  1     1.000000 0.575187 0.141299 0.693559      000  0  0  0
     0.07     0.06
max12     1  1     1.000000 0.390024 0.169701 0.367655      000  0  0  0
     0.18     0.06
max13     1  1     1.000000 0.261358 0.077097 0.324548      000  0  0  0
     0.08     0.06
max14     1  1     1.000000 0.491602 0.121260 0.652231      000  0  0  0
     0.08     0.06
max15     1  1     1.000000 0.487297 0.137439 0.695737      000  0  0  0
     0.08     0.06
max16     1  1     1.000000 0.874941 0.075408 0.699718      000  0  0  0
     0.08     0.06
max17     1  1     1.000000 0.362316 0.084558 0.695237      000  0  0  0
     0.13     0.06
max18     1  1     1.000000 0.455720 0.190544 0.406006      000  0  0  0
     0.12     0.06
max19     1  1     1.000000 0.586714 0.149557 0.686676      000  0  0  0
     0.07     0.05
max20     1  1     1.000000 0.861295 0.228455 0.704485      000  0  0  0
     0.08     0.05
max21     1  1     1.000000 0.684091 0.176755 0.315789      000  0  0  0
     0.10     0.05
max22     1  1     1.000000 0.328343 0.159598 0.310613      000  0  0  0
     0.09     0.05
max23     1  1     1.000000 0.270385 0.010370 0.281617      000  0  0  0
     0.10     0.05
max24     1  1     1.000000 0.850851 0.035691 0.265047      000  0  0  0
     0.08     0.05
max25     1  1     1.000000 0.135307 0.060197 0.649067      000  0  0  0
     0.06     0.04
max26     1  1     1.000000 0.477325 0.006985 0.283601      000  0  0  0
     0.07     0.04
max27     1  1     1.000000 0.529931 0.210515 0.512011      000  0  0  0
     0.06     0.04
max28     1  1     1.000000 0.966152 0.180045 0.586172      000  0  0  0
     0.17     0.04
max29     1  1     1.000000 0.560267 0.116888 0.486816      000  0  0  0
     0.07     0.04
max30     1  1     1.000000 0.799123 0.124953 0.587627      000  0  0  0
     0.07     0.04
max31     1  1     1.000000 0.203189 0.184139 0.374448      000  0  0  0
     0.07     0.04
max32     1  1     1.000000 0.040395 0.000916 0.379956      000  0  0  0
     0.13     0.04
max33     1  1     1.000000 0.745343 0.078600 0.615561      000  0  0  0
     0.06     0.04
max34     1  1     1.000000 0.640256 0.030620 0.484904      000  0  0  0
     0.07     0.04
max35     1  1     1.000000 0.655106 0.153694 0.725942      000  0  0  0
     0.07     0.04
max36     1  1     1.000000 0.456914 0.023466 0.319161      000  0  0  0
     0.06     0.03
max37     1  1     1.000000 0.082582 0.067870 0.700801      000  0  0  0
     0.06     0.03
max38     1  1     1.000000 0.000000 0.060717 0.750000      000  0  0  0
     0.06     0.03
max39     1  1     1.000000 0.383771 0.159954 0.414613      000  0  0  0
     0.09     0.03
max40     1  1     1.000000 0.777703 0.206981 0.491184      000  0  0  0
     0.06     0.03
max41     1  1     1.000000 0.000000 0.000000 0.500000      000  0  0  0
     0.06     0.03
max42     1  1     1.000000 0.307559 0.008548 0.330774      000  0  0  0
     0.07     0.03
max43     1  1     1.000000 0.341669 0.115612 0.641073      000  0  0  0
     0.07     0.03
max44     1  1     1.000000 0.150933 0.037758 0.687549      000  0  0  0
     0.07     0.03
max45     1  1     1.000000 0.588394 0.088182 0.664362      000  0  0  0
     0.07     0.03
max46     1  1     1.000000 0.069241 0.051765 0.527966      000  0  0  0
     0.06     0.03
max47     1  1     1.000000 0.244101 0.087228 0.348712      000  0  0  0
     0.06     0.03
max48     1  1     1.000000 0.361686 0.127306 0.515319      000  0  0  0
     0.07     0.03
max49     1  1     1.000000 0.343189 0.136803 0.600069      000  0  0  0
     0.08     0.03
max50     1  1     1.000000 0.757783 0.157652 0.641443      000  0  0  0
     0.06     0.03
--------------------------   Fourier minima   --------------------------
    1    1    1
min1      1  1     1.000000 0.000000 0.186133 0.250000      000  0  0  0
     0.22     0.10
min2      1  1     1.000000 0.227477 0.061130 0.580837      000  0  0  0
     0.20     0.09
min3      1  1     1.000000 0.403660 0.224358 0.323364      000  0  0  0
     0.12     0.09
min4      1  1     1.000000 0.534582 0.257685 0.374094      000  0  0  0
     0.12     0.09
min5      1  1     1.000000 0.127984 0.235796 0.740777      000  0  0  0
     0.10     0.07
------------------------------------------------------------------------
#m50
Version Jana2006
title cu_jf_kisobut_fabry_0m_a.res in c2/c
cell 11.919 4.5454 24.3172 90 97.517 90
esdcell 0.0005 0.0002 0.0009 0 0.001 0
spgroup C2/c 15 22
lattice C
symmetry x y z
symmetry -x y -z+1/2
symmetry -x -y -z
symmetry x -y z+1/2
unitsnumb 4
chemform K2 C8 O5 H16
atlist K2 C8 O5 H16
formtab -62
atom K atradius 2.35 color 161033246
atom C atradius 0.77 color 128073041
atom O atradius 0.74 color 254003000
atom H atradius 0.46 color 255204204
roundmethod 1
end
*******************************************************************************
contour
  plane Plane#1
    pntplane 1 C2
    pntplane 1 C3
    pntplane 1 C4
    dltplane 0.1
    scpplane 8 8 8
    shfplane 4 4 4
    drawatom C2 LightYellow 2
    drawatom C3 SnowGray 2
    drawatom C4 Gray 2
  endplane
end contour
dist
  angles 1 lsttype 1 dmax 1.7
  selfirst O1 O2 O3 H1o3 C1 C2 H1c2 C2a H1c2a C3 H1c3 H2c3 H3c3 C3a H1c3a
  selfirst H2c3a H3c3a C4 H1c4 H2c4 H3c4 C4a H1c4a H2c4a H3c4a
  selsecnd O1 O2 O3 H1o3 C1 C2 H1c2 C2a H1c2a C3 H1c3 H2c3 H3c3 C3a H1c3a
  selsecnd H2c3a H3c3a C4 H1c4 H2c4 H3c4 C4a H1c4a H2c4a H3c4a
  bondval K O 2.13 0.37
  bondval O K 2.13 0.37
end dist
fourier
  maptype 6 positive 50 negative 5
end fourier
refine
  cycles 1000 fsquare 1 skipbad 1 badref 15 damp 0.5 uisolim 0
  restric C3 12 C3a
  restric C4 2 C4a
  restric C2 12 C2a
  equation : ai[c4a] = 1.0 - ai[c4]
  equation : ai[c3] = ai[c4]
  equation : ai[c2] = ai[c4]
  equation : ai[c3a] = ai[c4a]
  equation : ai[c2a] = ai[c4a]
  equation : ai[H1c2] = ai[c2]
  equation : ai[H1c2a] = ai[c2a]
  equation : ai[H1c3] = ai[c3]
  equation : ai[H2c3] = ai[c3]
  equation : ai[H3c3] = ai[c3]
  equation : ai[H1c4] = ai[c4]
  equation : ai[H2c4] = ai[c4]
  equation : ai[H3c4] = ai[c4]
  equation : ai[H1c3a] = ai[c3a]
  equation : ai[H2c3a] = ai[c3a]
  equation : ai[H3c3a] = ai[c3a]
  equation : ai[H1c4a] = ai[c4a]
  equation : ai[H2c4a] = ai[c4a]
  equation : ai[H3c4a] = ai[c4a]
  distfix 1.54 0.001 C1 C2; C1 C2a;
  distfix 1.50 0.001 C2 C3; C2a C3a;
  distfix 1.50 0.001 C2 C4; C2a C4a;
  anglefix 105 0.01 H1o3 O3 H1o3#s2t1,0,0;
  anglefix 109.47 0.1 C3 C2 C4;
  anglefix 109.47 0.1 C3a C2a C4a;
  keep ADP riding O3 1.5 H1o3
  keep hydro tetrahed C2 3 1 C4 C3 C1 0.99 H1c2
  keep ADP riding C2 1.2 H1c2
  keep hydro tetrahed C2a 3 1 C1 C3a C4a 0.99 H1c2a
  keep ADP riding C2a 1.2 H1c2a
  keep hydro tetrahed C3 1 3 C2 0.96 H1c3 H2c3 H3c3
  keep ADP riding C3 1.5 H1c3 H2c3 H3c3
  keep hydro tetrahed C4 1 3 C2 0.96 H1c4 H2c4 H3c4
  keep ADP riding C4 1.5 H1c4 H2c4 H3c4
  keep hydro tetrahed C3a 1 3 C2a 0.96 H1c3a H2c3a H3c3a
  keep ADP riding C3a 1.5 H1c3a H2c3a H3c3a
  keep hydro tetrahed C4a 1 3 C2a 0.96 H1c4a H2c4a H3c4a
  keep ADP riding C4a 1.5 H1c4a H2c4a H3c4a
end refine
  equation : ai[H1c2] = ai[c2]
  equation : ai[H1c2a] = ai[c2a]
  equation : ai[c2a] = ai[c4a]
  equation : ai[c2] = ai[c4]
  keep ADP riding C2a 1.2 H1c2a
  keep hydro tetrahed C2 3 1 C4a C3a C1 0.99 H1c2a
  distfix 1.470 0.01 C2a C3a;
  distfix 1.470 0.01 C2a C4a;
  restric C2 12 C2a
  equation : ai[H1c3] = ai[c3]
  equation : ai[H2c3] = ai[c3]
  equation : ai[H3c3] = ai[c3]
  equation : ai[H1c4] = ai[c4]
  equation : ai[H2c4] = ai[c4]
  equation : ai[H3c4] = ai[c4]
  equation : ai[H1c3a] = ai[c3a]
  equation : ai[H2c3a] = ai[c3a]
  equation : ai[H3c3a] = ai[c3a]
  equation : ai[H1c4a] = ai[c4a]
  equation : ai[H2c4a] = ai[c4a]
  equation : ai[H3c4a] = ai[c4a]
  distfix 1.470 0.01 C2 C3;
  distfix 1.470 0.01 C2 C4;
  keep hydro tetrahed C3 1 3 C2 0.96 H1c3 H2c3 H3c3
  keep ADP riding C3 1.5 H1c3 H2c3 H3c3
  keep hydro tetrahed C4 1 3 C2 0.96 H1c4 H2c4 H3c4
  keep ADP riding C4 1.5 H1c4 H2c4 H3c4
  keep hydro tetrahed C3a 1 3 C2 0.96 H1c3a H2c3a H3c3a
  keep ADP riding C3a 1.5 H1c3a H2c3a H3c3a
  keep hydro tetrahed C4a 1 3 C2 0.96 H1c4a H2c4a H3c4a
  keep ADP riding C4a 1.5 H1c4a H2c4a H3c4a
;
loop_
    _twin_refln_datum_id
    _twin_refln_individual_id
    _twin_refln_index_h
    _twin_refln_index_k
    _twin_refln_index_l
    _twin_refln_F_squared_calc
    _twin_refln_F_squared_meas
    _twin_refln_F_squared_sigma
    _twin_refln_include_status
    ? ? ? ? ? ? ? ? ?
