# Supplementary material for: Crystal structure of poly[μ-aqua-bis(μ3-2-methylpropanoato-κ4 O:O,O′:O′)dipotassium]
Source: Acta Crystallogr E Crystallogr Commun. 2020 Sep 22;76(Pt 10):1669–74. doi: 10.1107/S2056989020012591 (PMC7534236; doi:10.1107/S2056989020012591)
Supplement: Supplementary file 2 [file e-76-01669-Isup2.hkl]

#
# h,k,l, Fc-squared, Fo-squared, sigma(Fo-squared) and status flag
#
data_I
_shelx_title                             'cu_jf_kisobut_fabry_0m_a.res in c2/c'
_shelx_refln_list_code                   4
_shelx_F_calc_maximum                    141.21
_exptl_crystal_F_000                     568
_reflns_d_resolution_high                0.8095

loop_
 _symmetry_equiv_pos_as_xyz
 'x, y, z'
 '-x, y, -z+1/2'
 '-x, -y, -z'
 'x, -y, z+1/2'
 'x+1/2, y+1/2, z'
 '-x+1/2, y+1/2, -z+1/2'
 '-x+1/2, -y+1/2, -z'
 'x+1/2, -y+1/2, z+1/2'

_cell_length_a                           11.9190(5)
_cell_length_b                           4.5454(2)
_cell_length_c                           24.3172(9)
_cell_angle_alpha                        90
_cell_angle_beta                         97.5170(10)
_cell_angle_gamma                        90

_shelx_F_squared_multiplier              1.000

loop_
 _refln_index_h
 _refln_index_k
 _refln_index_l
 _refln_F_squared_calc
 _refln_F_squared_meas
 _refln_F_squared_sigma
 _refln_observed_status
   2   0   0   326.56   335.67     8.62 o
   4   0   0  1396.29  1288.61    30.91 o
   6   0   0  8104.14  8446.34   236.25 o
   8   0   0   116.76   145.47     4.31 o
  10   0   0   911.23   885.95    21.00 o
  12   0   0   140.04   144.71     6.60 o
  14   0   0    24.18    28.92     2.91 o
   5   1   0   254.46   206.87     4.93 o
   7   1   0   382.95   393.47     6.54 o
   9   1   0  1256.60  1112.03    16.67 o
  11   1   0   603.38   612.09    12.36 o
  13   1   0   198.48   211.04     5.52 o
   0   2   0  6284.41  7157.21   280.39 o
   6   2   0  1188.65  1254.01    15.22 o
   8   2   0    59.27    64.30     2.23 o
  10   2   0   284.78   332.40     7.42 o
  12   2   0     3.80     6.74     1.85 o
   1   3   0    41.15    74.49     2.45 o
   5   3   0    95.22    87.59     2.89 o
   7   3   0    27.43    62.56     2.47 o
   9   3   0     1.01     7.06     1.48 o
  11   3   0    15.53    21.78     2.07 o
   0   4   0   543.17   720.48    11.51 o
   2   4   0   460.32   484.17     6.80 o
   4   4   0   215.50   223.89     4.45 o
   6   4   0   189.50   240.78     4.93 o
   8   4   0    33.37    31.17     2.15 o
  10   4   0   264.08   274.86     9.07 o
   1   5   0   559.21   676.18    10.31 o
   3   5   0   419.60   431.80     6.98 o
   5   5   0   111.93    92.28     3.17 o
 -13   1   1   257.62   239.06     7.06 o
 -11   1   1    28.78    31.05     2.49 o
  -9   1   1   144.10   135.58     3.51 o
  -7   1   1  2250.24  2230.92    30.91 o
  -5   1   1   633.07   760.01    15.68 o
  -3   1   1  6603.66  7053.12   278.79 o
  -1   1   1  1107.67   976.43    19.60 o
   3   1   1  9970.18 10032.40   240.88 o
   5   1   1     6.03    12.13     1.81 o
   7   1   1    39.02    38.45     1.50 o
   9   1   1   485.24   481.46     8.10 o
  11   1   1    17.61    18.91     2.05 o
  13   1   1   162.68   160.37     4.63 o
 -12   2   1   146.74   134.96     5.44 o
 -10   2   1   712.61   715.93    11.97 o
  -8   2   1   655.21   696.69     9.47 o
  -6   2   1  1982.02  2024.33    23.81 o
  -4   2   1  2258.32  2510.99    42.12 o
  -2   2   1  5312.80  5639.41   112.24 o
   0   2   1 10497.80 10480.90   220.77 o
   2   2   1  6453.91  6758.74   133.94 o
   4   2   1  2810.61  2871.75    47.84 o
   6   2   1  2122.71  1855.07    21.12 o
   8   2   1   113.41   114.50     2.93 o
  10   2   1   115.64    95.75     3.55 o
  12   2   1   400.60   393.80    10.91 o
 -11   3   1   255.11   241.90     5.74 o
  -9   3   1   151.85   159.71     4.39 o
  -7   3   1  1477.78  1460.14    20.60 o
  -5   3   1    44.61    55.04     2.31 o
  -3   3   1  4826.52  4948.92    46.51 o
  -1   3   1   687.68   662.58     7.88 o
   1   3   1   178.41   207.51     3.71 o
   3   3   1  8974.80  8835.51    98.02 o
   5   3   1   379.20   330.80     7.40 o
   7   3   1   330.95   309.98     5.78 o
   9   3   1   214.68   213.99     5.40 o
  11   3   1    10.21     7.58     1.50 o
 -10   4   1   172.28   157.33     6.52 o
  -8   4   1   263.62   307.63     7.34 o
  -6   4   1   526.97   576.35     9.07 o
  -4   4   1   544.72   570.44     8.44 o
  -2   4   1   344.19   376.73     5.72 o
   0   4   1  1392.44  1518.48    15.60 o
   2   4   1   829.01   719.38     9.13 o
   4   4   1   530.63   531.08     7.96 o
   6   4   1   331.61   282.46     5.62 o
   8   4   1    19.97    28.98     2.13 o
  10   4   1    23.75    32.97     2.59 o
  -5   5   1     4.47    12.31     1.42 o
  -3   5   1   238.60   279.89     5.09 o
  -1   5   1    21.07    28.80     1.79 o
   1   5   1    38.41    54.37     2.31 o
   3   5   1   181.99   163.80     3.97 o
   5   5   1     7.39    10.77     1.20 o
 -14   0   2   686.94   696.69    18.63 o
 -12   0   2     7.53     5.32     2.09 <
 -10   0   2  3222.72  3260.98    68.03 o
  -8   0   2  3423.01  3400.73    98.08 o
  -6   0   2  2145.83  1984.98    46.79 o
  -4   0   2  2167.88  2212.81    62.32 o
   2   0   2  1477.64  1463.91    34.86 o
   4   0   2   152.36   146.62     5.64 o
   6   0   2  6803.07  6802.11   155.62 o
   8   0   2  2135.21  2201.05    37.67 o
  10   0   2    60.99    76.74     4.33 o
  12   0   2   537.70   602.03    21.02 o
  14   0   2    31.14    27.18     2.49 o
 -13   1   2   489.04   476.13    10.97 o
 -11   1   2  2046.37  2119.14    34.48 o
  -9   1   2   872.53   888.72    14.14 o
  -7   1   2   567.45   761.10    13.06 o
  -5   1   2  2205.10  2352.24    39.33 o
  -3   1   2 11701.50 12078.40   505.51 o
  -1   1   2   815.70   777.16    13.02 o
   1   1   2  7107.42  6955.00   292.75 o
   3   1   2  7439.87  7598.32   303.10 o
   5   1   2  4962.49  5938.02    96.67 o
   7   1   2    14.97     7.14     1.00 o
   9   1   2   936.61   992.37    14.54 o
  11   1   2    87.24   107.56     3.51 o
  13   1   2    29.93    35.44     2.15 o
 -12   2   2     5.76     8.18     1.81 o
 -10   2   2   585.86   622.96    10.97 o
  -8   2   2    39.08    78.32     2.87 o
  -6   2   2   141.04   155.80     3.41 o
  -4   2   2   203.02   222.77     4.91 o
  -2   2   2   316.63   278.13     5.94 o
   0   2   2  9177.69 10184.80   215.35 o
   2   2   2    29.85    69.70     3.99 o
   4   2   2   399.16   401.26     8.36 o
   6   2   2  2547.58  2526.68    28.16 o
   8   2   2    34.53    23.99     1.70 o
  10   2   2   121.01   109.59     3.75 o
  12   2   2    86.40    94.33     4.93 o
 -11   3   2     9.00    12.31     1.44 o
  -9   3   2    11.33     8.80     1.54 o
  -7   3   2    54.70    88.91     3.29 o
  -5   3   2    52.60    54.41     2.45 o
  -3   3   2    80.30    75.53     2.79 o
  -1   3   2   132.75   161.04     3.23 o
   1   3   2    89.32    96.65     2.39 o
   3   3   2     9.98    -0.60     2.39 <
   5   3   2   174.33   198.10     4.33 o
   7   3   2    51.68    56.74     2.57 o
   9   3   2     1.20     6.48     1.42 o
  11   3   2     5.07     9.01     1.52 o
 -10   4   2   337.38   320.45    10.65 o
  -8   4   2     2.99     6.38     1.32 o
  -6   4   2     2.15     4.81     1.34 o
  -4   4   2   431.03   404.93     7.28 o
  -2   4   2    30.13    33.19     1.77 o
   0   4   2   502.07   514.10     6.42 o
   2   4   2   645.85   631.69     8.12 o
   4   4   2    85.89    99.78     3.07 o
   6   4   2   310.73   319.49     6.14 o
   8   4   2   108.70    96.87     3.65 o
  10   4   2    23.63    23.27     2.19 o
  -5   5   2    12.02     9.51     1.26 o
  -3   5   2   249.91   289.88     4.97 o
  -1   5   2   508.86   433.33     7.12 o
   1   5   2   209.92   204.14     3.99 o
   3   5   2   321.68   285.11     5.25 o
   5   5   2   433.26   430.34     7.82 o
 -13   1   3   308.93   345.88     9.75 o
 -11   1   3   799.97   866.66    15.48 o
  -9   1   3     9.48     7.32     1.10 o
  -7   1   3  2834.37  2806.11    40.29 o
  -5   1   3   302.74   341.39     6.62 o
  -3   1   3   821.84   724.57    15.66 o
  -1   1   3  2309.17  2360.87    47.07 o
   1   1   3  4698.47  4803.00   121.82 o
   3   1   3  4178.38  4241.27   122.11 o
   5   1   3  1027.40  1298.78    21.08 o
   7   1   3   540.70   572.08     8.83 o
   9   1   3   970.21   900.79    12.46 o
  11   1   3   145.40   142.04     3.75 o
  13   1   3    47.99    59.29     2.37 o
 -12   2   3     7.89     7.50     1.72 o
 -10   2   3  1484.24  1522.11    25.27 o
  -8   2   3  3067.87  2921.84    36.58 o
  -6   2   3   886.68  1096.23    13.30 o
  -4   2   3   549.72   490.49     7.66 o
  -2   2   3   420.57   321.83     5.64 o
   0   2   3  3748.38  3668.27    60.31 o
   2   2   3  3578.57  3932.66    64.58 o
   4   2   3   129.43    92.58     3.51 o
   6   2   3  1550.64  1657.96    18.55 o
   8   2   3  2533.56  2634.14    31.81 o
  10   2   3    16.14    13.16     1.72 o
  12   2   3   420.72   410.68     9.89 o
 -11   3   3   614.51   579.50    11.53 o
  -9   3   3     2.08     2.45     1.32 <
  -7   3   3  2589.53  2551.49    35.78 o
  -5   3   3   165.35   152.11     3.61 o
  -3   3   3   229.95   213.26     3.73 o
  -1   3   3  1979.06  1908.93    20.02 o
   1   3   3   115.05    96.33     2.51 o
   3   3   3  4360.93  4141.19    42.60 o
   5   3   3   954.81   912.70    12.52 o
   7   3   3   268.67   275.48     5.34 o
   9   3   3   795.13   779.03    13.36 o
  11   3   3   511.09   476.25    10.69 o
 -10   4   3   350.46   333.61     9.95 o
  -8   4   3   595.19   585.18    11.85 o
  -6   4   3   278.08   296.20     6.68 o
  -4   4   3   264.12   253.28     5.38 o
  -2   4   3     4.77     2.09     0.92 <
   0   4   3   510.47   415.82     5.34 o
   2   4   3   676.30   686.82     8.89 o
   4   4   3    78.98    71.10     4.19 o
   6   4   3   196.35   193.93     4.49 o
   8   4   3   659.61   704.70    12.60 o
  -5   5   3     2.23     9.43     1.30 o
  -3   5   3    34.13    40.07     1.97 o
  -1   5   3     2.54     5.98     1.24 o
   1   5   3     0.55     2.25     0.90 <
   3   5   3    54.55    52.33     2.19 o
   5   5   3    14.15    43.84     2.09 o
 -14   0   4  1225.99  1199.82    30.59 o
 -12   0   4    22.78    19.54     2.85 o
 -10   0   4  5162.95  5438.52   126.06 o
  -8   0   4  2597.04  2597.18    75.67 o
  -6   0   4   394.39   434.13    14.40 o
  -2   0   4  1221.13  1617.52    37.23 o
   0   0   4   362.64   344.54     7.90 o
   4   0   4 11503.10 10269.90   410.00 o
   6   0   4 20028.60 19941.50   792.47 o
   8   0   4  2373.31  2334.41    36.78 o
  10   0   4   837.77   836.61    20.20 o
  12   0   4  1253.93  1236.98    31.91 o
  14   0   4   146.49   101.97     4.03 o
 -13   1   4   713.04   704.72    16.91 o
 -11   1   4  1844.66  1821.94    27.72 o
  -9   1   4   227.32   252.35     5.05 o
  -7   1   4  1397.03  1269.05    19.05 o
  -5   1   4 11259.40 10380.30   290.70 o
  -3   1   4  3339.48  3386.67    60.43 o
  -1   1   4    53.05    52.89     1.81 o
   1   1   4  2071.31  2334.75    38.43 o
   3   1   4  4704.85  4945.51   140.68 o
   5   1   4  8049.39  8796.30   142.66 o
   7   1   4   220.69   176.78     3.47 o
   9   1   4  1414.06  1457.17    18.53 o
  11   1   4  1267.21  1276.58    20.64 o
  13   1   4     2.65     1.99     1.58 <
 -12   2   4    12.06    11.01     1.83 o
 -10   2   4   105.38   105.48     3.65 o
  -8   2   4  1045.70  1016.62    15.80 o
  -6   2   4     0.21    -0.02     0.82 <
  -4   2   4   399.55   349.43     6.80 o
  -2   2   4   244.72   274.22     4.67 o
   0   2   4  1743.95  1719.67    32.07 o
   2   2   4   177.23   148.84     3.65 o
   4   2   4   485.01   519.95    11.61 o
   6   2   4  1142.94  1056.27    12.21 o
   8   2   4   486.96   454.63     6.94 o
  10   2   4   126.21   129.75     4.33 o
  12   2   4   310.77   319.22     7.36 o
 -11   3   4     8.15    12.36     1.77 o
  -9   3   4    33.10    45.07     2.71 o
  -7   3   4   177.48   215.37     5.13 o
  -5   3   4    24.93    29.40     2.17 o
  -3   3   4   250.95   225.36     3.77 o
  -1   3   4   514.96   519.19     6.60 o
   1   3   4    52.85    49.82     1.79 o
   3   3   4     3.66     5.01     0.96 o
   5   3   4   151.23   150.41     3.71 o
   7   3   4     7.23     9.55     1.44 o
   9   3   4     4.64     7.56     1.64 o
  11   3   4     6.07     5.68     1.58 o
 -10   4   4   189.51   202.81     6.00 o
  -8   4   4   203.45   229.99     6.10 o
  -6   4   4    45.00    53.77     2.73 o
  -4   4   4   733.82   796.62    11.63 o
  -2   4   4    12.41    23.21     1.50 o
   0   4   4    46.52    54.76     1.91 o
   2   4   4   464.48   491.39     6.66 o
   4   4   4     1.47    -0.30     1.04 <
   6   4   4   111.35   107.64     3.17 o
   8   4   4   438.06   443.76     8.78 o
  -5   5   4   232.22   238.78     5.25 o
  -3   5   4    15.66    14.38     1.28 o
  -1   5   4   273.49   241.62     4.95 o
   1   5   4     7.61    24.87     1.50 o
   3   5   4    82.50    99.42     2.71 o
   5   5   4   675.70   717.23    13.08 o
 -13   1   5   110.81   123.49     5.19 o
 -11   1   5   511.55   493.06     9.59 o
  -9   1   5   193.67   211.90     4.29 o
  -7   1   5   581.95   637.79    11.11 o
  -5   1   5   934.89   853.66    14.96 o
  -3   1   5  2264.30  2382.83    36.30 o
  -1   1   5  7223.39  7758.90   162.58 o
   1   1   5   481.38   446.73     9.83 o
   3   1   5  1166.04  1182.27    25.03 o
   5   1   5  4435.97  4332.47    61.75 o
   7   1   5     6.72     8.32     0.92 o
   9   1   5   386.32   412.93     9.13 o
  11   1   5   487.92   497.23    10.21 o
  13   1   5    29.00    31.51     2.19 o
 -12   2   5    17.65    21.70     2.99 o
 -10   2   5  1279.01  1252.41    20.14 o
  -8   2   5  2391.33  2414.34    36.12 o
  -6   2   5     5.68     3.29     0.90 o
  -4   2   5   479.90   362.33     6.62 o
  -2   2   5  6976.93  7528.52   150.27 o
   0   2   5   386.62   388.42     7.98 o
   2   2   5  2220.97  2180.38    31.59 o
   4   2   5   310.70   281.66     6.08 o
   6   2   5  1172.61  1190.29    13.88 o
   8   2   5  4416.83  4116.86    47.17 o
  10   2   5    34.47    33.25     2.63 o
  12   2   5   304.87   302.46     7.62 o
 -11   3   5   824.28   792.18    18.23 o
  -9   3   5    32.24    35.54     2.69 o
  -7   3   5  1977.28  2014.89    27.44 o
  -5   3   5  1328.10  1290.88    16.41 o
  -3   3   5   618.55   640.71     8.93 o
  -1   3   5  1256.07  1340.92    14.32 o
   1   3   5   452.29   444.86     6.02 o
   3   3   5   323.70   341.05     5.30 o
   5   3   5  1669.23  1686.16    22.34 o
   7   3   5   967.94   973.36    14.60 o
   9   3   5  1688.38  1606.19    24.93 o
  11   3   5   667.01   655.96    13.54 o
 -10   4   5   295.72   344.58    12.68 o
  -8   4   5   476.37   430.30    10.51 o
  -6   4   5     1.40     2.09     1.22 <
  -4   4   5    49.63    57.24     3.47 o
  -2   4   5   900.51  1010.12    12.21 o
   0   4   5     8.55    13.32     1.28 o
   2   4   5   275.53   287.45     4.83 o
   4   4   5   221.07   220.89     4.13 o
   6   4   5   233.97   277.61     5.76 o
   8   4   5   920.71   840.98    13.88 o
  -5   5   5     3.80     8.44     1.30 o
  -3   5   5    63.86    86.16     2.81 o
  -1   5   5    38.62    41.54     2.97 o
   1   5   5    40.97    56.32     2.19 o
   3   5   5     5.58    14.68     1.38 o
   5   5   5    72.27    76.34     2.61 o
 -14   0   6   601.62   565.20    15.64 o
 -12   0   6    68.45    62.82     3.89 o
 -10   0   6   104.04    84.52     4.61 o
  -8   0   6  4002.56  4055.15    73.41 o
  -6   0   6  1446.64  1666.38    39.81 o
  -4   0   6   901.99   905.64    27.02 o
   0   0   6    12.26    29.52     1.95 o
   2   0   6  2426.39  2772.41    64.46 o
   4   0   6  2261.77  2266.54    53.83 o
   6   0   6  7043.56  7009.29   140.94 o
   8   0   6  1793.37  1988.61    31.87 o
  10   0   6  1213.43  1169.89    24.23 o
  12   0   6   958.18   957.33    25.37 o
 -13   1   6   197.37   211.94     7.24 o
 -11   1   6   453.79   418.77    11.01 o
  -9   1   6    31.29    52.17     2.25 o
  -7   1   6   648.24   552.10    11.71 o
  -5   1   6 11315.70 11976.00   333.06 o
  -3   1   6    14.68    47.37     1.99 o
  -1   1   6  1734.00  1843.06    30.83 o
   3   1   6  2190.22  2302.10    47.11 o
   5   1   6  2080.82  1989.64    29.48 o
   7   1   6   587.64   572.46     7.14 o
   9   1   6  1201.69  1128.30    14.54 o
  11   1   6  1429.91  1462.40    24.65 o
  13   1   6    32.04    28.72     2.91 o
 -12   2   6     2.35     4.95     1.89 <
 -10   2   6    63.63    73.87     3.49 o
  -8   2   6   890.18   921.73    14.34 o
  -6   2   6    24.83    32.81     1.87 o
  -4   2   6   408.17   477.37     8.06 o
  -2   2   6   382.73   481.93     9.03 o
   0   2   6  2508.90  2409.10    40.31 o
   2   2   6   476.43   502.40     7.96 o
   4   2   6  1093.45  1120.27    14.32 o
   6   2   6   586.89   586.04     7.30 o
   8   2   6   428.55   468.21     6.70 o
  10   2   6    64.05    75.73     3.41 o
  12   2   6   270.13   266.62     6.66 o
 -11   3   6     1.75     2.99     1.52 <
  -9   3   6    37.16    30.01     2.49 o
  -7   3   6   107.58   103.85     3.41 o
  -5   3   6     1.55     6.54     1.24 o
  -3   3   6    68.79    78.28     2.93 o
  -1   3   6   276.93   251.69     4.49 o
   1   3   6   111.40   104.08     2.33 o
   3   3   6     6.30     6.64     1.04 o
   5   3   6    29.20    23.57     1.87 o
   7   3   6     0.81     3.87     1.46 <
   9   3   6     3.89     8.10     1.58 o
  11   3   6    22.56    20.58     1.87 o
 -10   4   6    87.94    70.30     4.77 o
  -8   4   6   233.80   242.35     7.48 o
  -6   4   6    99.52    71.48     3.19 o
  -4   4   6   466.11   492.67     9.57 o
  -2   4   6   105.62    88.61     2.73 o
   0   4   6   365.29   315.83     5.11 o
   2   4   6   437.85   393.96     5.62 o
   4   4   6    73.76    80.43     2.47 o
   6   4   6    29.70    39.89     2.27 o
   8   4   6   420.37   429.94     7.98 o
  -5   5   6   385.26   417.66     9.71 o
  -3   5   6   146.63   152.47     3.85 o
  -1   5   6   180.91   222.01     5.21 o
   1   5   6   349.34   313.51     5.30 o
   3   5   6     0.48     0.24     0.92 <
   5   5   6   521.40   461.79     8.89 o
 -13   1   7     9.18    12.17     2.17 o
 -11   1   7    68.80    70.86     4.11 o
  -9   1   7   446.57   471.84     7.36 o
  -7   1   7   106.19    85.42     2.65 o
  -5   1   7  3123.24  3514.35    46.93 o
  -3   1   7  5458.55  6420.17   146.84 o
  -1   1   7  3190.98  3308.25    59.95 o
   1   1   7    14.50    32.91     2.91 o
   3   1   7   278.90   274.06     6.44 o
   5   1   7    66.92    45.07     1.97 o
   7   1   7   503.81   523.14     6.82 o
   9   1   7   354.30   365.72     6.24 o
  11   1   7   267.87   273.43     6.48 o
  13   1   7   145.41   135.36     4.45 o
 -12   2   7   324.53   335.81     9.47 o
 -10   2   7   166.59   165.09     4.55 o
  -8   2   7   802.26   799.99    12.98 o
  -6   2   7  1758.98  2017.94    24.93 o
  -4   2   7   458.27   561.75     9.23 o
  -2   2   7 11237.20 11992.10   377.33 o
   0   2   7  1361.34  1262.44    22.14 o
   2   2   7   129.52   100.75     3.11 o
   4   2   7  2416.47  2345.88    28.32 o
   6   2   7   302.03   253.68     4.03 o
   8   2   7  1639.79  1573.90    17.47 o
  10   2   7   114.50   141.24     4.35 o
  12   2   7    94.82    91.46     3.57 o
 -11   3   7   530.49   495.80    10.73 o
  -9   3   7    30.45    33.51     3.49 o
  -7   3   7    81.40    82.07     2.91 o
  -5   3   7  2853.48  2803.40    32.85 o
  -3   3   7  2924.00  2807.37    30.79 o
  -1   3   7  1121.83  1038.40    11.35 o
   1   3   7  2953.43  2855.07    28.20 o
   3   3   7   476.23   502.95     7.04 o
   5   3   7  2105.41  2030.69    23.51 o
   7   3   7   247.74   282.98     6.42 o
   9   3   7   442.51   439.49     8.00 o
  11   3   7   390.79   417.54    11.25 o
 -10   4   7    34.21    24.93     4.79 o
  -8   4   7   195.51   211.98     5.72 o
  -6   4   7   309.72   302.44     6.22 o
  -4   4   7    24.42    32.71     2.29 o
  -2   4   7  2358.46  2378.44    26.37 o
   0   4   7   119.80    95.07     2.53 o
   2   4   7   152.23   120.00     3.49 o
   4   4   7   725.22   729.03     9.69 o
   6   4   7   127.11   105.98     3.47 o
   8   4   7   408.14   443.05     9.15 o
  -5   5   7    87.61   118.84     4.57 o
  -3   5   7   113.55   109.59     2.97 o
  -1   5   7    82.07    94.59     3.39 o
   1   5   7    59.40    62.30     2.37 o
   3   5   7     3.68     5.36     1.12 o
   5   5   7    57.08    42.78     2.69 o
 -14   0   8   114.64   118.44     4.91 o
 -12   0   8   248.72   251.47     9.45 o
 -10   0   8  1280.49  1257.32    27.48 o
  -8   0   8  7945.70  7917.04   128.48 o
  -6   0   8  2162.64  2421.38    70.38 o
  -4   0   8  1218.49  1423.43    41.92 o
   2   0   8  2311.45  2525.49    73.41 o
   4   0   8  1650.49  1557.09    37.95 o
   6   0   8   810.78   826.78    16.17 o
   8   0   8  1801.14  1749.40    31.65 o
  10   0   8   580.48   583.93    14.06 o
  12   0   8   237.69   227.44     9.73 o
 -13   1   8   111.59   107.56     4.15 o
 -11   1   8    63.31    60.43     3.19 o
  -9   1   8  1359.63  1394.59    19.21 o
  -7   1   8    82.79   134.06     3.87 o
  -5   1   8  8998.49 10080.00   399.63 o
  -3   1   8  5788.61  5321.69   106.32 o
  -1   1   8    73.80   122.33     3.61 o
   3   1   8     5.23     8.91     1.42 o
   5   1   8    45.28    31.57     1.95 o
   7   1   8  1220.75  1281.17    15.10 o
   9   1   8   218.29   217.96     4.51 o
  11   1   8   587.58   612.96    13.26 o
  13   1   8   153.46   160.62     4.99 o
 -12   2   8     4.76     9.05     1.77 o
 -10   2   8    95.08    86.67     3.67 o
  -8   2   8   301.27   288.38     5.76 o
  -6   2   8   102.58    96.03     2.79 o
  -4   2   8   112.03   127.64     3.11 o
  -2   2   8  5205.42  5149.75    78.02 o
   0   2   8   781.99   866.23    14.60 o
   2   2   8   803.59   736.77    13.98 o
   4   2   8   904.65   869.06    10.87 o
   6   2   8   397.64   390.27     5.70 o
   8   2   8     2.79     5.15     1.08 o
  10   2   8   151.22   142.24     4.11 o
  12   2   8    35.39    33.74     2.59 o
 -11   3   8    10.22    13.56     2.23 o
  -9   3   8    21.75    12.62     1.91 o
  -7   3   8    67.09    62.30     2.75 o
  -5   3   8     3.02    10.87     1.30 o
  -3   3   8    90.96   128.44     3.37 o
  -1   3   8    61.40    87.17     2.37 o
   1   3   8    85.01    87.33     2.39 o
   3   3   8   356.68   340.54     6.18 o
   5   3   8    66.56    73.71     2.49 o
   7   3   8     4.24     6.08     1.16 o
   9   3   8    31.63    32.79     2.21 o
  11   3   8    34.49    27.18     2.63 o
  -8   4   8    88.82    86.16     3.37 o
  -6   4   8   230.54   247.68     5.50 o
  -4   4   8    78.30    61.09     2.87 o
  -2   4   8   588.44   586.70     8.54 o
   0   4   8   656.65   784.54     9.63 o
   2   4   8   300.43   312.60     5.66 o
   4   4   8   124.74   135.34     3.23 o
   6   4   8    10.52    10.91     1.32 o
   8   4   8   117.59   117.37     3.29 o
  -5   5   8   319.26   318.14     7.94 o
  -3   5   8   469.58   410.46     8.14 o
  -1   5   8   149.22   122.45     3.63 o
   1   5   8   588.17   580.28     9.43 o
   3   5   8    68.53    75.09     2.49 o
 -13   1   9   172.56   168.04     4.81 o
 -11   1   9   167.27   184.40     5.07 o
  -9   1   9   297.39   307.93     6.14 o
  -7   1   9     4.23     9.25     1.40 o
  -5   1   9  4680.65  5000.92    75.43 o
  -3   1   9   165.68   161.32     4.77 o
  -1   1   9    27.97    30.77     1.95 o
   1   1   9  6495.13  6810.63   191.22 o
   3   1   9  2843.48  3096.39    44.73 o
   5   1   9   118.97   119.06     2.59 o
   7   1   9   556.07   532.47     8.12 o
   9   1   9     5.18     1.83     1.08 <
  11   1   9   115.57   122.39     4.85 o
  13   1   9    66.18    53.71     2.81 o
 -12   2   9   681.48   732.68    15.72 o
 -10   2   9   102.20   101.79     4.07 o
  -8   2   9   323.11   336.49     6.56 o
  -6   2   9  3124.09  2948.23    34.22 o
  -4   2   9  1008.49  1136.38    12.58 o
  -2   2   9  9509.51  9369.76   166.63 o
   0   2   9  3178.72  3123.17    45.07 o
   2   2   9     4.58     3.25     0.88 o
   4   2   9  4664.69  4617.18    54.31 o
   6   2   9    12.35    10.79     1.22 o
   8   2   9    51.36    56.92     2.19 o
  10   2   9   350.43   333.97     7.00 o
  12   2   9     2.22     3.33     1.93 <
 -11   3   9    66.37    78.72     4.79 o
  -9   3   9   457.14   458.48     9.35 o
  -7   3   9   293.19   300.99     5.86 o
  -5   3   9  3306.36  3411.50    39.57 o
  -3   3   9  2442.10  2489.57    29.12 o
  -1   3   9  1195.95  1121.06    12.82 o
   1   3   9  2562.82  2754.32    29.02 o
   3   3   9  1419.62  1448.90    18.75 o
   5   3   9   372.10   395.16     6.32 o
   7   3   9   115.80   101.69     3.29 o
   9   3   9    46.98    42.90     2.31 o
  -8   4   9    62.32    75.51     3.13 o
  -6   4   9   863.54   867.86    14.90 o
  -4   4   9   123.74   135.42     4.17 o
  -2   4   9  1397.11  1309.53    19.31 o
   0   4   9   333.56   390.59     8.56 o
   2   4   9    33.53    38.91     1.83 o
   4   4   9   548.19   556.98     9.27 o
   6   4   9     7.96     9.19     1.36 o
   8   4   9    17.48    26.13     1.68 o
  -5   5   9   136.74   130.31     4.69 o
  -3   5   9    31.72    24.25     2.51 o
  -1   5   9    16.58    14.38     1.68 o
   1   5   9    64.19    53.93     2.59 o
   3   5   9    31.97    48.52     2.29 o
 -14   0  10     3.14     6.18     2.11 <
 -12   0  10  1268.36  1253.17    28.02 o
 -10   0  10  1054.74  1025.93    23.49 o
  -8   0  10  1563.14  1550.85    25.21 o
  -6   0  10    94.95    72.75     3.39 o
  -4   0  10     5.92     5.88     1.34 o
  -2   0  10 17009.40 17488.40   528.18 o
   0   0  10  7531.43  9369.52   374.10 o
   2   0  10   540.43   610.41    14.28 o
   4   0  10  5516.12  6007.82   107.83 o
   6   0  10  1598.07  1648.71    29.16 o
   8   0  10     6.61     4.95     1.85 <
  10   0  10   555.27   614.96    14.94 o
  12   0  10     9.80     7.88     2.25 o
 -13   1  10   766.41   765.55    14.58 o
 -11   1  10    17.82    14.10     2.11 o
  -9   1  10  1692.49  1740.41    23.81 o
  -7   1  10     9.12     8.12     1.44 o
  -5   1  10  2223.52  1901.91    29.82 o
  -3   1  10  3106.15  3275.76    46.97 o
  -1   1  10  1358.98  1356.86    23.63 o
   1   1  10 10954.70 11571.70   456.87 o
   3   1  10   653.92   721.96    13.36 o
   5   1  10   901.51   873.19    13.08 o
   7   1  10  1563.61  1513.65    21.22 o
   9   1  10    41.70    47.92     2.33 o
  11   1  10    16.76    16.95     2.17 o
 -12   2  10    53.90    62.06     3.47 o
 -10   2  10   774.15   778.59    14.82 o
  -8   2  10   634.22   637.16    11.25 o
  -6   2  10    80.34    95.35     2.79 o
  -4   2  10   230.82   265.17     4.37 o
  -2   2  10  4247.30  4529.97    53.15 o
   0   2  10    18.30    29.68     2.11 o
   2   2  10    34.09    23.81     1.56 o
   4   2  10    43.47    54.67     2.15 o
   6   2  10   492.36   470.25     6.42 o
   8   2  10     3.63     7.24     1.22 o
  10   2  10    93.21    97.84     3.57 o
  12   2  10    11.39    15.40     1.93 o
 -11   3  10     0.15     0.14     1.52 <
  -9   3  10     3.84    12.48     1.68 o
  -7   3  10    19.34    26.98     2.21 o
  -5   3  10    52.49    79.53     2.69 o
  -3   3  10   168.31   166.71     3.71 o
  -1   3  10    88.51    89.45     2.57 o
   1   3  10     7.33    17.17     1.93 o
   3   3  10   255.84   264.47     4.95 o
   5   3  10   114.58   104.21     2.99 o
   7   3  10     7.10     9.01     1.56 o
   9   3  10    13.77    10.43     1.54 o
  -8   4  10    22.14    21.48     2.27 o
  -6   4  10   285.93   323.60     7.10 o
  -4   4  10    11.29    12.33     1.85 o
  -2   4  10   365.26   445.84     6.56 o
   0   4  10   417.93   409.24     6.70 o
   2   4  10    40.74    54.37     2.37 o
   4   4  10    42.39    42.74     2.21 o
   6   4  10   339.38   304.54     5.74 o
   8   4  10    27.63    19.41     1.68 o
  -5   5  10    90.91    76.86     2.97 o
  -3   5  10   449.05   445.44     9.43 o
  -1   5  10    46.52    31.63     2.09 o
   1   5  10   288.42   337.38     6.30 o
   3   5  10   304.55   302.80     6.60 o
 -13   1  11   201.95   218.92     5.50 o
 -11   1  11     1.38     2.17     1.50 <
  -9   1  11    74.62    78.26     3.03 o
  -7   1  11   683.20   698.20    10.85 o
  -5   1  11    59.59    48.64     1.99 o
  -3   1  11   279.46   287.70     5.74 o
  -1   1  11     4.87     4.33     1.36 o
   1   1  11  1975.19  2206.05    30.53 o
   3   1  11  1949.74  2124.62    31.61 o
   5   1  11   183.96   167.73     3.31 o
   7   1  11    16.27    15.42     1.54 o
   9   1  11   515.13   521.56    10.67 o
  11   1  11     8.12    10.47     2.27 o
 -12   2  11   472.81   482.35    10.63 o
 -10   2  11   915.39   896.32    15.52 o
  -8   2  11     1.09     1.04     1.28 <
  -6   2  11  1578.44  1613.81    19.90 o
  -4   2  11   119.11    93.26     2.33 o
  -2   2  11   792.54   738.85     9.91 o
   0   2  11  2299.89  2392.68    26.03 o
   2   2  11    65.17    71.88     2.39 o
   4   2  11  1507.30  1502.70    18.25 o
   6   2  11  1190.93  1232.95    15.24 o
   8   2  11   238.32   256.43     5.13 o
  10   2  11   392.97   376.89     8.04 o
 -11   3  11     5.85     5.68     1.62 o
  -9   3  11   946.35   940.93    18.07 o
  -7   3  11   560.73   531.49     9.47 o
  -5   3  11  1216.88  1232.73    15.32 o
  -3   3  11   149.64   166.53     3.81 o
  -1   3  11    88.17    62.58     2.59 o
   1   3  11  1369.22  1314.92    16.19 o
   3   3  11  1982.49  1841.34    21.06 o
   5   3  11   274.29   297.94     5.56 o
   7   3  11   427.71   378.39     7.10 o
   9   3  11   620.82   675.11    14.26 o
  -8   4  11    11.49     1.79     1.40 <
  -6   4  11   514.75   536.10    10.97 o
  -4   4  11    37.19    29.72     2.21 o
  -2   4  11   115.62   140.28     3.67 o
   0   4  11   497.42   488.86     8.14 o
   2   4  11    43.27    33.82     1.99 o
   4   4  11   403.33   405.29     6.84 o
   6   4  11   274.62   242.77     4.71 o
   8   4  11    76.41    97.32     3.11 o
  -3   5  11     6.12     9.93     1.62 o
  -1   5  11     1.46     5.19     1.22 o
   1   5  11    37.84    59.45     2.35 o
   3   5  11    36.34    42.74     2.63 o
 -14   0  12    61.68    54.65     5.78 o
 -12   0  12  1059.69  1044.80    23.73 o
 -10   0  12  2154.82  2186.49    46.27 o
  -8   0  12   110.41    90.14     3.65 o
  -6   0  12   254.45   236.41     6.04 o
  -4   0  12  9484.97  9519.81   217.68 o
  -2   0  12  6771.07  6954.60   138.51 o
   0   0  12    60.24    61.82     3.17 o
   2   0  12  3806.97  3788.93    62.78 o
   4   0  12  3140.32  3012.89    44.33 o
   6   0  12  3797.73  4147.55    76.20 o
   8   0  12   875.23   827.84    16.65 o
  10   0  12   475.95   491.85    13.80 o
  12   0  12   511.32   506.52    16.93 o
 -13   1  12  1107.66  1063.35    19.07 o
 -11   1  12     5.04     5.90     1.60 o
  -9   1  12   668.24   675.11    10.15 o
  -7   1  12  1391.67  1470.75    19.60 o
  -5   1  12   103.69    87.45     4.91 o
  -3   1  12  1385.39  1506.69    22.84 o
  -1   1  12    89.18    92.06     2.67 o
   1   1  12   757.01   620.82     9.33 o
   3   1  12  3394.50  3318.52    39.55 o
   5   1  12  2552.99  2621.04    29.64 o
   7   1  12  1901.78  1984.86    27.38 o
   9   1  12   618.42   656.26    10.75 o
  11   1  12   102.87    98.84     4.07 o
 -12   2  12   197.82   185.26     6.34 o
 -10   2  12   284.56   277.69     7.48 o
  -8   2  12   112.61   112.58     3.47 o
  -6   2  12     5.72    11.23     1.76 o
  -4   2  12   176.21   161.20     3.09 o
  -2   2  12   198.29   200.07     4.03 o
   0   2  12    91.40    77.22     2.45 o
   2   2  12   742.14   786.09    10.27 o
   4   2  12   628.41   527.37     7.98 o
   6   2  12  1060.78  1126.77    13.74 o
   8   2  12     9.99    11.39     1.60 o
  10   2  12   120.64   141.28     3.79 o
 -11   3  12    15.58    13.96     1.99 o
  -9   3  12    21.79    35.54     2.55 o
  -7   3  12    12.78    18.45     1.79 o
  -5   3  12    19.61    16.81     1.74 o
  -3   3  12    85.97    90.14     3.37 o
  -1   3  12     6.36     3.95     1.16 o
   1   3  12     1.88     2.71     1.30 <
   3   3  12    35.99    48.56     2.47 o
   5   3  12     0.03     0.72     1.54 <
   7   3  12     8.70     6.72     1.24 o
   9   3  12     9.08     9.57     1.62 o
  -8   4  12    14.63    12.21     2.01 o
  -6   4  12   186.25   187.63     5.09 o
  -4   4  12    18.42    18.13     1.89 o
  -2   4  12     1.55     1.89     1.12 <
   0   4  12   418.21   353.32     7.26 o
   2   4  12    36.49    51.17     2.45 o
   4   4  12    71.32    65.99     2.81 o
   6   4  12   489.89   489.04     8.00 o
  -3   5  12   309.92   343.85     7.72 o
  -1   5  12     5.98     1.52     1.34 <
   1   5  12    24.59    22.92     1.54 o
 -13   1  13    84.92    89.29     3.17 o
 -11   1  13   178.87   194.73     5.90 o
  -9   1  13   725.20   727.50    12.07 o
  -7   1  13   970.59   977.33    13.28 o
  -5   1  13    85.12    74.71     2.53 o
  -3   1  13   745.74   700.46    11.65 o
  -1   1  13   397.40   362.02     6.42 o
   1   1  13   130.86    88.19     2.89 o
   3   1  13   696.71   704.42    10.95 o
   5   1  13  1108.43  1091.39    14.56 o
   7   1  13   235.61   266.33     5.48 o
   9   1  13   656.72   623.16    11.67 o
  11   1  13    33.25    36.36     2.63 o
 -12   2  13   205.85   212.64     7.60 o
 -10   2  13  1322.93  1263.62    21.58 o
  -8   2  13    90.36   102.03     3.49 o
  -6   2  13   614.73   705.10    11.41 o
  -4   2  13   789.87   752.57     9.63 o
  -2   2  13   633.18   578.62     7.38 o
   0   2  13  3103.32  3055.60    31.91 o
   2   2  13   415.57   418.20     6.28 o
   4   2  13   415.77   415.88     6.86 o
   6   2  13  2971.52  3009.48    36.54 o
   8   2  13   469.48   436.52     7.94 o
  10   2  13   392.23   400.49     8.00 o
 -11   3  13    53.38    56.24     3.69 o
  -9   3  13   428.78   431.30     9.69 o
  -7   3  13   729.81   721.97    11.75 o
  -5   3  13   135.57   128.99     3.77 o
  -3   3  13    27.42    23.23     1.95 o
  -1   3  13  1971.08  2070.14    23.49 o
   1   3  13   533.20   497.27     8.02 o
   3   3  13  1900.84  1850.84    21.98 o
   5   3  13   349.81   393.35     6.86 o
   7   3  13   384.85   441.47     7.86 o
   9   3  13   988.74   962.09    18.71 o
  -8   4  13    13.49    16.09     1.99 o
  -6   4  13    56.00    60.77     3.07 o
  -4   4  13   195.68   200.17     4.85 o
  -2   4  13    87.33    69.56     2.83 o
   0   4  13   476.22   415.28     7.58 o
   2   4  13   133.69   154.48     4.01 o
   4   4  13   139.45   113.98     2.91 o
   6   4  13   532.04   591.84     9.51 o
  -1   5  13    47.58    36.98     2.43 o
   1   5  13     5.11     5.90     1.48 o
 -12   0  14   287.26   278.99     9.05 o
 -10   0  14  1309.92  1362.04    28.98 o
  -8   0  14   493.04   610.31    15.28 o
  -6   0  14   838.62   776.00    16.13 o
  -4   0  14  4457.11  4491.10    81.57 o
  -2   0  14    10.93    43.08     3.35 o
   0   0  14    53.00    70.10     4.11 o
   2   0  14  5675.64  6115.34    99.54 o
   4   0  14  1569.11  1614.87    28.80 o
   6   0  14  5058.86  5017.45    91.58 o
   8   0  14   470.20   449.63    10.65 o
  10   0  14   301.75   296.66    11.63 o
  12   0  14   484.98   411.99    13.34 o
 -13   1  14   536.08   545.40    10.97 o
 -11   1  14     5.19     6.14     1.64 o
  -9   1  14    16.78    13.10     1.81 o
  -7   1  14  3105.49  3034.48    36.70 o
  -5   1  14   690.74   659.41     9.23 o
  -3   1  14   207.73   198.32     4.11 o
  -1   1  14  2133.40  2159.50    28.56 o
   1   1  14     7.45     7.90     1.18 o
   3   1  14  3591.90  3654.57    41.66 o
   5   1  14   665.14   704.03    10.53 o
   7   1  14   940.07   986.23    14.26 o
   9   1  14   859.23   869.08    14.94 o
  11   1  14   187.37   179.07     5.36 o
 -12   2  14    71.39    69.70     5.03 o
 -10   2  14    42.46    45.81     2.79 o
  -8   2  14   210.51   231.10     6.18 o
  -6   2  14    32.65    35.32     2.65 o
  -4   2  14  1554.53  1503.24    17.39 o
  -2   2  14     0.31     4.95     1.10 o
   0   2  14    10.12     8.22     1.14 o
   2   2  14  1031.14  1065.86    12.82 o
   4   2  14  1055.13  1042.33    14.44 o
   6   2  14    24.26    34.60     2.03 o
   8   2  14   165.26   157.31     4.05 o
  10   2  14    76.99    74.05     2.79 o
 -11   3  14    11.11    10.17     2.99 o
  -9   3  14    40.56    28.68     2.89 o
  -7   3  14     1.87     6.14     1.58 o
  -5   3  14     2.61     6.42     1.40 o
  -3   3  14    34.20    42.82     2.23 o
  -1   3  14     1.89    11.81     1.48 o
   1   3  14     6.22     2.19     1.28 <
   3   3  14    78.40    70.16     2.87 o
   5   3  14     3.31    14.64     1.74 o
   7   3  14    14.42    19.33     1.70 o
   9   3  14    37.05    41.82     2.81 o
  -8   4  14   159.88   129.11     6.80 o
  -6   4  14    96.55    93.75     3.23 o
  -4   4  14   237.19   224.66     5.90 o
  -2   4  14    84.85    98.94     3.13 o
   0   4  14   223.83   268.36     5.70 o
   2   4  14    78.63    82.67     3.05 o
   4   4  14    41.01    49.32     2.09 o
   6   4  14   202.59   206.60     4.87 o
 -13   1  15    54.28    47.11     2.43 o
 -11   1  15   126.34   136.04     5.15 o
  -9   1  15   133.03   126.70     3.93 o
  -7   1  15   223.43   248.54     5.01 o
  -5   1  15   373.81   439.93     7.10 o
  -3   1  15   111.77    99.16     2.57 o
  -1   1  15  1695.98  1928.58    24.65 o
   1   1  15     5.81     7.72     1.12 o
   3   1  15   242.92   257.17     4.43 o
   5   1  15   666.99   643.76     9.51 o
   7   1  15   460.05   454.67     7.78 o
   9   1  15   243.68   261.04     5.98 o
  11   1  15    28.97    32.37     2.47 o
 -12   2  15     0.16     0.80     1.72 <
 -10   2  15   622.53   640.59    13.00 o
  -8   2  15   324.77   361.18     8.40 o
  -6   2  15     2.30     9.87     1.70 o
  -4   2  15  2793.67  2769.64    30.71 o
  -2   2  15  1494.67  1483.04    16.23 o
   0   2  15   757.99   722.97     9.13 o
   2   2  15   503.93   486.88     7.26 o
   4   2  15    65.99    64.32     2.79 o
   6   2  15  1141.86  1053.85    19.13 o
   8   2  15   264.29   255.08     5.34 o
  10   2  15    88.30    75.94     2.83 o
  -9   3  15    55.57    53.45     2.97 o
  -7   3  15   794.62   739.80    12.70 o
  -5   3  15  1862.47  1833.61    23.01 o
  -3   3  15   315.27   300.73     5.50 o
  -1   3  15  1729.57  1779.84    20.54 o
   1   3  15     7.65     4.21     1.36 o
   3   3  15   303.53   335.97     6.50 o
   5   3  15   468.03   432.24     7.42 o
   7   3  15   117.32   107.08     3.01 o
  -8   4  15   117.03   101.91     5.64 o
  -6   4  15     0.70     0.24     1.08 <
  -4   4  15   726.98   652.27    11.11 o
  -2   4  15   347.98   406.67     8.10 o
   0   4  15   257.74   282.08     6.30 o
   2   4  15   149.78   167.62     3.81 o
   4   4  15     3.10     1.20     1.08 <
   6   4  15   422.04   464.90    11.95 o
 -12   0  16    42.24    38.05     2.93 o
 -10   0  16   191.48   177.74     7.00 o
  -8   0  16  2580.84  2748.73    57.68 o
  -6   0  16    11.18    16.61     2.55 o
  -4   0  16  3415.38  3721.44    76.12 o
  -2   0  16  7025.11  6901.27   195.23 o
   0   0  16    18.52    36.70     2.79 o
   2   0  16  4202.52  4080.16    67.83 o
   4   0  16   694.18   741.14    16.29 o
   6   0  16   117.10    92.28     5.11 o
   8   0  16   677.33   712.50    18.05 o
  10   0  16    66.37    69.80     4.39 o
 -13   1  16    44.56    52.79     2.85 o
 -11   1  16   181.18   191.60     5.68 o
  -9   1  16   283.49   270.43     5.54 o
  -7   1  16  3199.71  3238.67    39.25 o
  -5   1  16  1380.14  1502.74    18.35 o
  -3   1  16    51.09    73.87     2.43 o
  -1   1  16  4026.34  4095.66    44.67 o
   1   1  16   857.44   840.76    10.35 o
   3   1  16   541.30   528.24     7.46 o
   5   1  16   148.46   142.20     3.51 o
   7   1  16     8.05     4.21     1.24 o
   9   1  16   343.81   337.66     6.96 o
  11   1  16   300.48   309.98     8.50 o
 -12   2  16    52.95    47.80     3.63 o
 -10   2  16    82.86    77.34     3.71 o
  -8   2  16   346.15   354.88     7.72 o
  -6   2  16    22.27    18.49     2.11 o
  -4   2  16  1341.62  1391.18    16.47 o
  -2   2  16    56.50    59.61     2.75 o
   0   2  16    27.09    39.61     2.19 o
   2   2  16   686.93   723.33     9.75 o
   4   2  16     8.58    16.63     1.62 o
   6   2  16    19.99    15.10     1.50 o
   8   2  16   164.52   192.02     5.07 o
  10   2  16     8.12     6.24     1.60 o
  -9   3  16    23.12    27.34     2.71 o
  -7   3  16    11.66    11.33     1.79 o
  -5   3  16    78.60   110.11     4.01 o
  -3   3  16    34.53    36.90     2.45 o
  -1   3  16    29.61    51.21     2.47 o
   1   3  16    66.35    85.98     3.73 o
   3   3  16    13.54     8.38     1.50 o
   5   3  16    11.79    11.59     1.46 o
   7   3  16    22.82    26.88     2.11 o
  -6   4  16    68.05    59.01     2.71 o
  -4   4  16   182.02   203.56     5.50 o
  -2   4  16   228.38   217.42     5.52 o
   0   4  16    33.66    36.54     2.25 o
   2   4  16    48.17    39.51     1.89 o
   4   4  16    65.34    60.27     2.05 o
 -11   1  17   104.61   112.22     4.03 o
  -9   1  17    68.57    69.80     3.19 o
  -7   1  17   315.54   322.96     6.00 o
  -5   1  17  2264.16  2237.08    28.72 o
  -3   1  17    59.21    66.73     2.41 o
  -1   1  17  1211.74  1099.69    14.44 o
   1   1  17   644.54   570.42     7.92 o
   3   1  17    28.06    22.97     1.83 o
   5   1  17     8.63     7.10     1.38 o
   7   1  17    51.46    58.04     3.33 o
   9   1  17    39.93    44.47     2.69 o
 -10   2  17   235.66   263.10     7.04 o
  -8   2  17   717.36   706.28    12.40 o
  -6   2  17    72.56    66.53     3.09 o
  -4   2  17  3750.66  3931.62    42.24 o
  -2   2  17  1227.56  1286.48    14.76 o
   0   2  17     1.05     2.03     1.06 <
   2   2  17   666.39   693.44    10.17 o
   4   2  17   477.77   495.12     8.32 o
   6   2  17   146.66   160.54     3.97 o
   8   2  17   136.90   141.50     3.85 o
  -9   3  17    10.22    15.62     1.93 o
  -7   3  17   555.89   561.57    10.39 o
  -5   3  17  1402.34  1473.45    23.93 o
  -3   3  17   136.85   178.18     4.23 o
  -1   3  17  1064.79   987.44    16.35 o
   1   3  17   581.32   612.29     9.03 o
   3   3  17    10.35    12.84     1.79 o
   5   3  17   692.91   701.25    11.31 o
   7   3  17     5.71     4.23     1.20 o
  -6   4  17    15.10    22.62     1.68 o
  -4   4  17   689.92   770.94    13.92 o
  -2   4  17   257.05   256.14     6.82 o
   0   4  17    13.93    20.40     1.77 o
   2   4  17   198.59   196.10     3.95 o
   4   4  17    49.30    41.60     1.79 o
 -12   0  18   688.58   646.95    14.64 o
 -10   0  18   210.05   193.79     6.94 o
  -8   0  18  1691.35  1727.37    33.82 o
  -6   0  18    20.97    26.39     3.81 o
  -4   0  18  4603.07  4519.24    81.81 o
  -2   0  18  3016.52  3088.45    63.46 o
   0   0  18     2.22     4.67     1.46 o
   2   0  18  1636.13  1555.21    28.00 o
   4   0  18   329.47   384.17    11.77 o
   6   0  18   559.72   579.50    18.31 o
   8   0  18   932.78   972.09    26.54 o
  10   0  18    41.59    44.08     2.79 o
 -11   1  18   529.58   525.59    10.13 o
  -9   1  18   244.46   249.73     6.66 o
  -7   1  18  1616.39  1637.00    21.12 o
  -5   1  18   427.17   408.24     7.84 o
  -3   1  18   106.01    88.37     2.77 o
  -1   1  18  3563.44  3749.20    46.25 o
   1   1  18   640.40   673.69    10.13 o
   3   1  18   232.82   228.07     5.38 o
   5   1  18   364.24   385.63     7.52 o
   7   1  18   219.50   222.67     5.36 o
   9   1  18    37.58    42.02     2.05 o
 -10   2  18    62.67    68.90     3.59 o
  -8   2  18   132.13   146.17     4.53 o
  -6   2  18    14.05    16.85     2.01 o
  -4   2  18    58.31    69.18     2.65 o
  -2   2  18   443.86   426.45     6.80 o
   0   2  18     1.09     0.80     1.06 <
   2   2  18   223.93   212.82     4.29 o
   4   2  18    39.05    58.31     3.09 o
   6   2  18     2.86     2.73     1.12 <
   8   2  18    80.56    88.11     3.35 o
  -9   3  18    12.64    19.31     2.03 o
  -7   3  18     6.49     7.46     1.62 o
  -5   3  18    51.21    51.19     3.11 o
  -3   3  18    20.06    15.82     1.93 o
  -1   3  18     1.92     3.15     1.68 <
   1   3  18    70.59    81.59     3.45 o
   3   3  18     0.22     2.33     1.20 <
   5   3  18    15.83    23.01     2.03 o
   7   3  18     3.74     1.14     1.04 <
  -6   4  18     6.09     7.42     1.70 o
  -4   4  18    16.15    27.12     2.51 o
  -2   4  18   428.15   430.10     8.06 o
   0   4  18     1.14    -0.52     0.96 <
   2   4  18    63.26    69.26     2.63 o
   4   4  18   157.48   150.41     4.73 o
 -11   1  19   106.60   110.67     3.19 o
  -9   1  19    82.46    83.48     3.71 o
  -7   1  19   110.65   116.81     3.65 o
  -5   1  19   384.08   411.12     6.94 o
  -3   1  19   373.39   367.06     8.20 o
  -1   1  19    42.92    46.59     2.11 o
   1   1  19   683.52   787.99    10.59 o
   3   1  19   186.23   192.10     4.99 o
   5   1  19   176.08   181.47     4.91 o
   7   1  19   167.67   163.32     4.71 o
   9   1  19     2.39     1.48     0.88 <
 -10   2  19     0.19     0.00     1.60 <
  -8   2  19   383.64   390.75     8.12 o
  -6   2  19    27.96    22.64     2.01 o
  -4   2  19   609.84   579.20     8.87 o
  -2   2  19   470.65   463.11     6.82 o
   0   2  19   247.50   235.07     4.81 o
   2   2  19   436.88   453.80     6.98 o
   4   2  19  1010.02   988.46    20.88 o
   6   2  19    26.32    22.56     1.83 o
   8   2  19   107.05    96.67     3.89 o
  -9   3  19   188.72   152.35     5.30 o
  -7   3  19    65.62    76.18     3.07 o
  -5   3  19   513.70   496.85     8.66 o
  -3   3  19    12.06    15.64     1.89 o
  -1   3  19   222.83   232.48     5.66 o
   1   3  19  1219.86  1268.67    18.11 o
   3   3  19    63.11    70.10     2.81 o
   5   3  19   106.42   125.09     3.47 o
  -4   4  19   235.95   276.10     6.62 o
  -2   4  19    76.56    63.60     2.41 o
   0   4  19    94.83   108.73     3.03 o
   2   4  19   117.92   113.94     3.49 o
 -12   0  20  1095.96  1067.08    25.79 o
 -10   0  20    23.43    26.82     2.59 o
  -8   0  20    35.24    37.13     3.41 o
  -6   0  20   198.56   196.50     6.24 o
  -4   0  20     0.85     2.55     1.58 <
  -2   0  20   680.09   775.72    18.19 o
   0   0  20   451.14   431.90    10.33 o
   2   0  20    46.32    66.91     4.15 o
   4   0  20  3179.75  3263.44    67.95 o
   6   0  20   309.37   307.77    12.76 o
   8   0  20   333.17   343.19    11.09 o
 -11   1  20   270.96   266.27     5.80 o
  -9   1  20   232.46   233.20     5.78 o
  -7   1  20     0.44     2.71     1.64 <
  -5   1  20    27.46    25.57     2.05 o
  -3   1  20   805.08   806.72    11.21 o
  -1   1  20   684.47   660.95     9.69 o
   1   1  20   549.22   521.16     8.34 o
   3   1  20  1294.13  1268.99    19.17 o
   5   1  20   354.79   345.38     8.97 o
   7   1  20   566.44   575.11    10.85 o
   9   1  20    16.08    18.55     1.91 o
 -10   2  20     3.31     3.69     1.38 <
  -8   2  20     6.90     4.93     1.32 o
  -6   2  20   150.48   141.36     4.13 o
  -4   2  20    33.31    22.64     2.63 o
  -2   2  20   237.42   250.77     4.91 o
   0   2  20    96.68    89.17     2.89 o
   2   2  20   102.61    96.03     3.45 o
   4   2  20    85.90    90.62     3.37 o
   6   2  20   290.15   288.82     6.50 o
   8   2  20    99.36   105.44     4.35 o
  -7   3  20    18.27    21.40     2.01 o
  -5   3  20    14.09    21.92     2.03 o
  -3   3  20     0.25    -1.36     1.32 <
  -1   3  20     5.73     4.17     1.46 <
   1   3  20    54.99    59.05     2.75 o
   3   3  20    19.99    24.93     1.77 o
   5   3  20     6.45    14.00     1.58 o
  -4   4  20     0.50    -0.04     1.06 <
  -2   4  20   233.23   265.99     6.12 o
   0   4  20     8.06     5.09     0.92 o
 -11   1  21    37.68    48.38     2.59 o
  -9   1  21   234.01   231.50     5.36 o
  -7   1  21    44.00    49.68     3.19 o
  -5   1  21    19.35    20.92     2.11 o
  -3   1  21   521.08   503.15     8.18 o
  -1   1  21    24.65    17.33     1.60 o
   1   1  21   657.69   651.55     9.95 o
   3   1  21   292.22   270.89     6.14 o
   5   1  21   122.47   122.97     4.53 o
   7   1  21   139.43   145.71     4.45 o
 -10   2  21   203.14   205.10     6.22 o
  -8   2  21   135.46   165.21     5.72 o
  -6   2  21   336.42   403.42     7.74 o
  -4   2  21   112.10    99.34     3.29 o
  -2   2  21   343.06   362.29     6.20 o
   0   2  21   984.26   996.36    14.10 o
   2   2  21   291.71   299.77     6.76 o
   4   2  21   692.37   682.63    13.44 o
   6   2  21   460.32   500.16    10.29 o
  -7   3  21    48.16    58.83     2.67 o
  -5   3  21   130.13   134.18     3.91 o
  -3   3  21   184.61   214.95     5.52 o
  -1   3  21     5.10     1.64     1.28 <
   1   3  21  1034.76  1023.44    15.40 o
   3   3  21   258.30   235.83     5.38 o
   5   3  21    25.11    19.48     2.09 o
  -2   4  21    46.53    50.42     2.31 o
 -10   0  22    88.29    94.67     3.95 o
  -8   0  22    24.17    33.03     3.01 o
  -6   0  22  2013.48  2075.72    39.47 o
  -4   0  22   562.81   575.95    12.80 o
  -2   0  22   843.09   839.82    17.37 o
   0   0  22  1323.32  1294.41    33.43 o
   2   0  22   126.58   123.23     7.42 o
   4   0  22  1854.71  1863.08    46.85 o
   6   0  22   391.20   414.05    13.02 o
   8   0  22    71.09    76.04     4.09 o
  -9   1  22   321.28   300.65     6.26 o
  -7   1  22   610.39   639.47    12.17 o
  -5   1  22   105.56   138.37     3.85 o
  -3   1  22   933.92   974.62    15.14 o
  -1   1  22     6.52     6.76     1.32 o
   1   1  22   581.25   601.20    13.68 o
   3   1  22   990.14  1014.53    19.17 o
   5   1  22   301.47   308.63     8.60 o
   7   1  22   419.54   431.34     8.87 o
  -8   2  22    21.65    24.83     2.19 o
  -6   2  22   259.96   286.21     5.92 o
  -4   2  22     3.33     4.15     1.22 o
  -2   2  22     2.67     3.25     1.36 <
   0   2  22   140.82   158.75     4.19 o
   2   2  22     2.19     1.22     1.38 <
   4   2  22   342.29   337.70     7.82 o
   6   2  22    59.26    72.28     3.01 o
  -7   3  22    15.03     9.53     1.68 o
  -5   3  22    55.91    69.48     2.93 o
  -3   3  22     4.74    14.20     1.87 o
  -1   3  22    11.10    11.27     1.62 o
   1   3  22    43.78    50.26     2.15 o
   3   3  22    11.21    11.61     1.40 o
  -9   1  23   192.49   200.41     5.03 o
  -7   1  23   153.95   159.31     4.65 o
  -5   1  23    15.19    16.07     1.91 o
  -3   1  23   534.83   549.74     8.12 o
  -1   1  23     0.82     0.20     1.10 <
   1   1  23   366.16   340.95     7.32 o
   3   1  23    12.13    13.68     2.03 o
   5   1  23    13.13    14.84     1.99 o
   7   1  23   219.94   224.29     5.58 o
  -8   2  23    18.90    21.98     2.15 o
  -6   2  23   449.64   398.95     8.06 o
  -4   2  23   435.45   392.67     7.62 o
  -2   2  23   156.06   161.40     4.09 o
   0   2  23   425.59   398.73     7.08 o
   2   2  23    31.42    28.30     1.97 o
   4   2  23   359.09   403.10     8.00 o
   6   2  23   305.95   328.03     9.31 o
  -5   3  23    16.86     7.86     1.68 o
  -3   3  23   605.01   546.39     9.49 o
  -1   3  23    87.00    92.74     3.29 o
   1   3  23   254.29   250.93     5.09 o
   3   3  23   280.46   298.10     6.88 o
 -10   0  24   454.27   293.95    16.75 o
  -8   0  24   141.39   130.85     4.59 o
  -6   0  24  1844.91  1834.56    38.81 o
  -4   0  24   153.76   144.23     5.48 o
  -2   0  24    25.00    32.63     2.73 o
   0   0  24   651.56   696.83    19.66 o
   2   0  24    13.25     6.38     2.91 <
   4   0  24   138.31   155.54     8.97 o
   6   0  24   330.19   319.06    10.05 o
  -9   1  24   257.63   251.25     4.91 o
  -7   1  24   789.86   755.90    13.84 o
  -5   1  24     4.93     4.63     1.38 o
  -3   1  24   457.46   436.24     8.26 o
  -1   1  24   227.10   214.57     5.44 o
   1   1  24    32.22    32.51     2.47 o
   3   1  24   372.34   390.81     9.51 o
   5   1  24    68.96    79.67     3.01 o
  -8   2  24    39.06    28.60     2.03 o
  -6   2  24   233.10   223.87     4.87 o
  -4   2  24   161.36   143.41     3.95 o
  -2   2  24     6.13     6.72     1.32 o
   0   2  24   238.68   254.46     5.68 o
   2   2  24     1.37     1.32     1.12 <
   4   2  24    79.30    92.02     2.87 o
  -5   3  24     2.99    -0.20     1.24 <
  -3   3  24    14.15    14.24     1.66 o
  -1   3  24     8.24     9.91     1.40 o
   1   3  24     0.09    -0.14     0.98 <
  -9   1  25    85.97    88.99     3.13 o
  -7   1  25   217.28   218.56     5.11 o
  -5   1  25     4.76     3.05     1.30 <
  -3   1  25    65.69    72.67     2.91 o
  -1   1  25    96.73   110.33     4.03 o
   1   1  25    42.19    41.84     3.13 o
   3   1  25    57.86    66.37     3.03 o
   5   1  25    21.05    19.98     1.64 o
  -6   2  25   253.27   241.66     6.34 o
  -4   2  25   825.63   952.34    14.64 o
  -2   2  25     1.53     0.42     1.28 <
   0   2  25    94.86   116.53     4.43 o
   2   2  25   180.60   174.09     6.54 o
   4   2  25    26.19    31.23     2.39 o
  -3   3  25   668.62   668.09    13.56 o
  -1   3  25   139.06   152.39     4.89 o
  -8   0  26    38.10    41.08     3.87 o
  -6   0  26   663.65   640.43    15.40 o
  -4   0  26   481.92   495.04    11.45 o
  -2   0  26   449.36   426.35    11.87 o
   0   0  26   474.77   507.24    15.36 o
   2   0  26   357.76   366.82    16.71 o
   4   0  26    14.50     9.17     2.41 o
  -7   1  26   369.09   380.52     6.04 o
  -5   1  26    17.54    16.95     2.01 o
  -3   1  26   325.68   344.46     6.44 o
  -1   1  26   526.43   557.58    10.79 o
   1   1  26    27.84    20.66     2.27 o
   3   1  26    81.93    76.38     4.17 o
   5   1  26    64.86    67.21     4.07 o
  -6   2  26   189.84   175.88     5.66 o
  -4   2  26    24.44    32.97     2.29 o
  -2   2  26     4.90     2.81     1.22 <
   0   2  26   126.61   120.64     4.21 o
   2   2  26     9.01    10.21     1.76 o
  -7   1  27    64.51    71.00     2.97 o
  -5   1  27    43.90    40.31     1.85 o
  -3   1  27   122.47   117.07     3.37 o
  -1   1  27   195.87   188.41     5.44 o
   1   1  27   104.34    92.94     3.73 o
   3   1  27   103.68    93.20     4.75 o
  -4   2  27   327.75   307.95     8.02 o
  -2   2  27    26.43    17.83     1.95 o
   0   2  27    47.91    52.89     3.01 o
   2   2  27   298.49   248.48    14.76 o
  -6   0  28     1.11     0.26     1.56 <
  -4   0  28   260.09   269.68     9.25 o
  -2   0  28   252.64   254.26     9.07 o
   0   0  28   178.34   170.70     8.93 o
   2   0  28   264.47   229.33    12.76 o
  -5   1  28    93.64    68.13     2.75 o
  -3   1  28    14.93    16.25     1.79 o
  -1   1  28   284.72   265.03     6.36 o
   1   1  28   177.27   165.11     5.50 o
  -2   2  28   124.52   106.76     4.97 o
  -3   1  29     0.15    -0.24     2.33 <
  -1   1  29    60.99    63.14     3.03 o
  -2   0  30   361.89   344.68    12.48 o
