# Supplementary material for: Crystal structure of poly[μ-aqua-bis(μ3-2-methylpropanoato-κ4 O:O,O′:O′)dipotassium]
Source: Acta Crystallogr E Crystallogr Commun. 2020 Sep 22;76(Pt 10):1669–74. doi: 10.1107/S2056989020012591 (PMC7534236; doi:10.1107/S2056989020012591)
Supplement: Supplementary file 3 [file e-76-01669-Isup3.smi]

[K]O.O=C([O])C(C)C
